# Supplementary material for: Post-acute sequelae of COVID-19 is characterized by diminished peripheral CD8+β7 integrin+ T cells and anti-SARS-CoV-2 IgA response
Source: Nat Commun. 2023 Mar 30;14:1772. doi: 10.1038/s41467-023-37368-1 (PMC10061413; doi:10.1038/s41467-023-37368-1)
Supplement: Supplementary file 4 — Source Data [file 41467_2023_37368_MOESM4_ESM.xlsx]

## Sheet: Figure 1
Percentage of CD4+ (gated on CD3+)							Percentage of CD8+ (gated on CD3+)							Percentage of CD8+ (gated on CD3+)
Fig. 1A							Fig. 1B							Fig. 1C
#HC 1	47.9833	#Non-PASC 1	66.5328	#PASC 1	77.9518		#HC 1	22.0167	#Non-PASC 1	33.4672	#PASC 1	22.0482		#HC 1	3.54201	#Non-PASC 1	1.988	#PASC 1	3.53551
#HC 2	57.1489	#Non-PASC 2	44.3189	#PASC 2	56.3487		#HC 2	42.8511	#Non-PASC 2	55.6811	#PASC 2	43.6513		#HC 2	1.33366	#Non-PASC 2	0.795942	#PASC 2	1.29088
#HC 3	58.9742	#Non-PASC 3	63.3638	#PASC 3	79.4195		#HC 3	21.0258	#Non-PASC 3	36.6362	#PASC 3	20.5805		#HC 3	3.75606	#Non-PASC 3	1.72954	#PASC 3	3.85896
#HC 4	66.2477	#Non-PASC 4	69.1451	#PASC 4	64.9011		#HC 4	13.7523	#Non-PASC 4	30.8549	#PASC 4	35.0989		#HC 4	6.27152	#Non-PASC 4	2.24098	#PASC 4	1.84909
#HC 5	64.0339	#Non-PASC 5	62.649	#PASC 5	66.2434		#HC 5	35.9661	#Non-PASC 5	37.351	#PASC 5	33.7566		#HC 5	1.7804	#Non-PASC 5	1.6773	#PASC 5	1.96239
#HC 6	52.2206	#Non-PASC 6	54.7346	#PASC 6	70.6769		#HC 6	47.7794	#Non-PASC 6	45.2654	#PASC 6	29.3231		#HC 6	1.09295	#Non-PASC 6	1.2092	#PASC 6	2.41028
#HC 7	52.0806	#Non-PASC 7	50.516	#PASC 7	64.8153		#HC 7	47.9194	#Non-PASC 7	49.484	#PASC 7	35.1847		#HC 7	1.08684	#Non-PASC 7	1.02085	#PASC 7	1.84214
#HC 8	54.3684	#Non-PASC 8	69.9342	#PASC 8	58.1323		#HC 8	25.6316	#Non-PASC 8	30.0658	#PASC 8	41.8677		#HC 8	2.90143	#Non-PASC 8	2.32604	#PASC 8	1.38848
#HC 9	58.6556	#Non-PASC 9	37.7681	#PASC 9	65.7045		#HC 9	21.3444	#Non-PASC 9	62.2319	#PASC 9	34.2955		#HC 9	3.68508	#Non-PASC 9	0.606892	#PASC 9	1.91584
#HC 10	68.0845	#Non-PASC 10	66.8529	#PASC 10	66.304		#HC 10	31.9155	#Non-PASC 10	33.1471	#PASC 10	33.696		#HC 10	2.13328	#Non-PASC 10	2.01685	#PASC 10	1.96771
#HC 11	55.6853	#Non-PASC 11	50.8596	#PASC 11	64.1554		#HC 11	24.3147	#Non-PASC 11	49.1404	#PASC 11	35.8446		#HC 11	3.11274	#Non-PASC 11	1.03499	#PASC 11	1.78982
#HC 12	73.069	#Non-PASC 12	55.4576	#PASC 12	64.9492		#HC 12	26.931	#Non-PASC 12	44.5424	#PASC 12	35.0508		#HC 12	2.71319	#Non-PASC 12	1.24505	#PASC 12	1.853
#HC 13	57.2162	#Non-PASC 13	81.2717	#PASC 13	53.9586		#HC 13	42.7838	#Non-PASC 13	18.7283	#PASC 13	46.0414		#HC 13	1.33733	#Non-PASC 13	4.33952	#PASC 13	1.17196
#HC 14	59.5167	#Non-PASC 14	50.2804	#PASC 14	60.8304		#HC 14	40.4833	#Non-PASC 14	49.7196	#PASC 14	39.1696		#HC 14	1.47016	#Non-PASC 14	1.01128	#PASC 14	1.553
#HC 15	73.3594	#Non-PASC 15	78.694	#PASC 15	65.9265		#HC 15	26.6406	#Non-PASC 15	21.306	#PASC 15	34.0735		#HC 15	2.75367	#Non-PASC 15	3.69352	#PASC 15	1.93483
#HC 16	55.3637	#Non-PASC 16	69.0616	#PASC 16	48.9362		#HC 16	24.6363	#Non-PASC 16	30.9384	#PASC 16	51.0638		#HC 16	3.05904	#Non-PASC 16	2.23223	#PASC 16	0.958333
#HC 17	59.4468	#Non-PASC 17	49.218	#PASC 17	44.3236		#HC 17	20.5532	#Non-PASC 17	50.782	#PASC 17	55.6764		#HC 17	3.86543	#Non-PASC 17	0.969201	#PASC 17	0.796093
#HC 18	57.4353	#Non-PASC 18	69.1057	#PASC 18	57.5318		#HC 18	22.5647	#Non-PASC 18	30.8943	#PASC 18	42.4682		#HC 18	3.4317	#Non-PASC 18	2.23684	#PASC 18	1.3547
#HC 19	62.1913	#Non-PASC 19	49.9879	#PASC 19	72.0354		#HC 19	37.8087	#Non-PASC 19	50.0121	#PASC 19	27.9646		#HC 19	1.64489	#Non-PASC 19	0.999516	#PASC 19	2.57595
#HC 20	61.8554	#Non-PASC 20	41.8027	#PASC 20	75.9694		#HC 20	18.1446	#Non-PASC 20	58.1973	#PASC 20	24.0306		#HC 20	4.51128	#Non-PASC 20	0.718293	#PASC 20	3.16136
#HC 21	64.5038	#Non-PASC 21	34.5417	#PASC 21	42.2279		#HC 21	35.4962	#Non-PASC 21	65.4583	#PASC 21	57.7721		#HC 21	1.8172	#Non-PASC 21	0.52769	#PASC 21	0.730939
#HC 22	59.1707	#Non-PASC 22	57.3693	#PASC 22	61.7913		#HC 22	40.8293	#Non-PASC 22	42.6307	#PASC 22	38.2087		#HC 22	1.44922	#Non-PASC 22	1.34573	#PASC 22	1.6172
#HC 23	65.4362	#Non-PASC 23	65.4713	#PASC 23	63.118		#HC 23	34.5638	#Non-PASC 23	34.5287	#PASC 23	36.882		#HC 23	1.8932	#Non-PASC 23	1.89614	#PASC 23	1.71135
#HC 24	63.9059	#Non-PASC 24	55.6412	#PASC 24	61.2903		#HC 24	36.0941	#Non-PASC 24	44.3588	#PASC 24	38.7097		#HC 24	1.77053	#Non-PASC 24	1.25434	#PASC 24	1.58333
#HC 25	69.6908	#Non-PASC 25	51.8859	#PASC 25	71.8263		#HC 25	30.3092	#Non-PASC 25	48.1141	#PASC 25	28.1737		#HC 25	2.29932	#Non-PASC 25	1.07839	#PASC 25	2.54941
#HC 26	36.0642	#Non-PASC 26	54.9643	#PASC 26	62.833		#HC 26	63.9358	#Non-PASC 26	45.0357	#PASC 26	37.167		#HC 26	0.56407	#Non-PASC 26	1.22046	#PASC 26	1.69056
#HC 27	65.4834	#Non-PASC 27	41.7653	#PASC 27	56.9434		#HC 27	34.5166	#Non-PASC 27	58.2347	#PASC 27	43.0566		#HC 27	1.89716	#Non-PASC 27	0.717189	#PASC 27	1.32253
#HC 28	57.4007	#Non-PASC 28	54.0919	#PASC 28	42.8271		#HC 28	22.5993	#Non-PASC 28	45.9081	#PASC 28	57.1729		#HC 28	3.42491	#Non-PASC 28	1.17827	#PASC 28	0.74908
#HC 29	51.4286	#Non-PASC 29	51.6701	#PASC 29	36.0867		#HC 29	28.5714	#Non-PASC 29	48.3299	#PASC 29	63.9133		#HC 29	2.5	#Non-PASC 29	1.06911	#PASC 29	0.56462
#HC 30	65.1208	#Non-PASC 30	73.3358	#PASC 30	47.4241		#HC 30	34.8792	#Non-PASC 30	26.6642	#PASC 30	52.5759		#HC 30	1.86704	#Non-PASC 30	2.75034	#PASC 30	0.902012
#HC 31	62.132	#Non-PASC 31	39.7934	#PASC 31	52.2806		#HC 31	37.868	#Non-PASC 31	42.5313	#PASC 31	47.7194		#HC 31	1.64075	#Non-PASC 31	0.982702	#PASC 31	1.09558
#HC 32	51.6043	#Non-PASC 32	57.4687	#PASC 32	65.3431		#HC 32	48.3957	#Non-PASC 32	58.5627	#PASC 32	34.6569		#HC 32	1.0663	#Non-PASC 32	1.35121	#PASC 32	1.88542
#HC 33	66.3316	#Non-PASC 33	41.4373	#PASC 33	57.6244		#HC 33	33.6684	#Non-PASC 33	41.8496	#PASC 33	42.3756		#HC 33	1.97014	#Non-PASC 33	0.707572	#PASC 33	1.35985
#HC 34	60.8233	#Non-PASC 34	58.1504	#PASC 34	54.0461		#HC 34	39.1767	#Non-PASC 34	49.1885	#PASC 34	45.9539		#HC 34	1.55254	#Non-PASC 34	1.38951	#PASC 34	1.17609
#HC 35	68.6675	#Non-PASC 35	50.8115	#PASC 35	76.9288		#HC 35	31.3325	#Non-PASC 35	33.7341	#PASC 35	23.0712		#HC 35	2.19157	#Non-PASC 35	1.033	#PASC 35	3.33442
#HC 36	44.9149	#Non-PASC 36	66.2659	#PASC 36	69.0993		#HC 36	55.0851	#Non-PASC 36	43.002	#PASC 36	30.9007		#HC 36	0.815372	#Non-PASC 36	1.96436	#PASC 36	2.23617
#HC 37	57.9144	#Non-PASC 37	56.998	#PASC 37	54.024		#HC 37	42.0856	#Non-PASC 37	37.3819	#PASC 37	45.976		#HC 37	1.37611	#Non-PASC 37	1.32547	#PASC 37	1.17505
		#Non-PASC 38	62.6181	#PASC 38	70.7317				#Non-PASC 38	58.4502	#PASC 38	29.2683				#Non-PASC 38	1.67509	#PASC 38	2.41667
		#Non-PASC 39	41.5498	#PASC 39	68.6245				#Non-PASC 39	53.8015	#PASC 39	31.3755				#Non-PASC 39	0.710859	#PASC 39	2.1872
		#Non-PASC 40	46.1985	#PASC 40	53.571				#Non-PASC 40	45.8543	#PASC 40	46.429				#Non-PASC 40	0.858685	#PASC 40	1.15383
		#Non-PASC 41	54.1457	#PASC 41	68.081				#Non-PASC 41	47.1048	#PASC 41	31.919				#Non-PASC 41	1.18082	#PASC 41	2.13293
		#Non-PASC 42	52.8952	#PASC 42	48.3825				#Non-PASC 42	51.9118	#PASC 42	51.6175				#Non-PASC 42	1.12292	#PASC 42	0.937328
		#Non-PASC 43	48.0882	#PASC 43	49.4741				#Non-PASC 43	36.0183	#PASC 43	50.5259				#Non-PASC 43	0.926344	#PASC 43	0.979185
		#Non-PASC 44	63.9817	#PASC 44	64.9833				#Non-PASC 44	31.7611	#PASC 44	35.0167				#Non-PASC 44	1.77636	#PASC 44	1.85578
		#Non-PASC 45	68.2389	#PASC 45	46.166				#Non-PASC 45	27.7512	#PASC 45	53.834				#Non-PASC 45	2.12687	#PASC 45	0.857562
		#Non-PASC 46	72.2488	#PASC 46	43.1756				#Non-PASC 46	37.0102	#PASC 46	56.8244				#Non-PASC 46	2.22222	#PASC 46	0.759806
		#Non-PASC 47	62.9898	#PASC 47	68.0333				#Non-PASC 47	71.9469	#PASC 47	31.9667				#Non-PASC 47	1.70196	#PASC 47	2.12826
		#Non-PASC 48	28.0531	#PASC 48	31.9407				#Non-PASC 48	44.434	#PASC 48	68.0593				#Non-PASC 48	0.389915	#PASC 48	0.469307
		#Non-PASC 49	55.566	#PASC 49	45.8114				#Non-PASC 49	31.385	#PASC 49	54.1886				#Non-PASC 49	1.25053	#PASC 49	0.845405
		#Non-PASC 50	68.615	#PASC 50	37.1				#Non-PASC 50	39.94	#PASC 50	62.9				#Non-PASC 50	2.18624	#PASC 50	0.589825
		#Non-PASC 51	37.2838	#PASC 51	49.5638				#Non-PASC 51	48.0602	#PASC 51	60.2066				#Non-PASC 51	2.82625	#PASC 51	0.594484
		#Non-PASC 52	37.6653	#PASC 52	54.7231				#Non-PASC 52	55.821	#PASC 52	45.2769				#Non-PASC 52	1.20863	#PASC 52	0.604242
		#Non-PASC 53	44.179	#PASC 53	51.2803				#Non-PASC 53	58.225	#PASC 53	48.7197				#Non-PASC 53	1.05256	#PASC 53	0.79144
		#Non-PASC 54	41.775	#PASC 54	60.06				#Non-PASC 54	53.7505	#PASC 54	62.7162				#Non-PASC 54	1.50376	#PASC 54	0.717476
		#Non-PASC 55	46.2495	#PASC 55	51.9398				#Non-PASC 55	57.953	#PASC 55	62.3347				#Non-PASC 55	0.860448	#PASC 55	1.08072
		#Non-PASC 56	42.047	#PASC 56	52.5377				#Non-PASC 56	31.9728	#PASC 56	47.4623				#Non-PASC 56	0.725535	#PASC 56	1.10694
		#Non-PASC 57	68.0272	#PASC 57	67.9148				#Non-PASC 57	21.9039	#PASC 57	72.6351				#Non-PASC 57	2.12766	#PASC 57	2.1167
		#Non-PASC 58	78.0961	#PASC 58	40.9524				#Non-PASC 58	32	#PASC 58	59.0476				#Non-PASC 58	3.5654	#PASC 58	0.693548
		#Non-PASC 59	27.3649	#PASC 59	50.9507				#Non-PASC 59	42.2292	#PASC 59	49.0493				#Non-PASC 59	0.376744	#PASC 59	1.03876
		#Non-PASC 60	57.7708	#PASC 60	45.2058				#Non-PASC 60	61.9333	#PASC 60	54.7942				#Non-PASC 60	1.36803	#PASC 60	0.82501
		#Non-PASC 61	38.0667	#PASC 61	51.8865				#Non-PASC 61	45.0218	#PASC 61	48.1135				#Non-PASC 61	0.614639	#PASC 61	1.07842
		#Non-PASC 62	54.9782	#PASC 62	57.2549				#Non-PASC 62	45.0297	#PASC 62	50.4362				#Non-PASC 62	1.22115	#PASC 62	1.33945
		#Non-PASC 63	54.9703						#Non-PASC 63	36.9051						#Non-PASC 63	1.22076
		#Non-PASC 64	63.0949						#Non-PASC 64	26.1352						#Non-PASC 64	1.70965
		#Non-PASC 65	73.8648						#Non-PASC 65	42						#Non-PASC 65	0.660948

## Sheet: Figure 2
Anti-N IFN-γ (pg/ml)							Anti-S IFN-γ (pg/ml)							CD8+ CD69+ (percentage)							CD8+ CD69+ (percentage)
Fig. 2A	Fig. 2A						Fig. 2B							Fig. 2C							Fig. 2D
#HC 1	ND	#Non-PASC 1		#PASC 1	303.05		#HC 1	ND	#Non-PASC 1		#PASC 1	9.84		#HC 1	1.8	#Non-PASC 1	5.1	#PASC 1	2.9		#HC 1	1.4	#Non-PASC 1	5.2	#PASC 1	3.2
#HC 2	ND	#Non-PASC 2		#PASC 2			#HC 2	ND	#Non-PASC 2	39.61	#PASC 2			#HC 2	1	#Non-PASC 2	0.9	#PASC 2	1.3		#HC 2	2.6	#Non-PASC 2	1.9	#PASC 2	1.5
#HC 3	ND	#Non-PASC 3		#PASC 3			#HC 3	ND	#Non-PASC 3	193.8	#PASC 3			#HC 3	1	#Non-PASC 3	1	#PASC 3	4.1		#HC 3	1.4	#Non-PASC 3	8	#PASC 3	3.5
#HC 4	ND	#Non-PASC 4		#PASC 4	10.48		#HC 4	ND	#Non-PASC 4		#PASC 4	133.07		#HC 4	1.9	#Non-PASC 4	3	#PASC 4	1.9		#HC 4	1.3	#Non-PASC 4	5.7	#PASC 4	3.2
#HC 5	ND	#Non-PASC 5		#PASC 5			#HC 5	ND	#Non-PASC 5	489	#PASC 5	9.16		#HC 5	0.8	#Non-PASC 5	0.8	#PASC 5	2.8		#HC 5	2.6	#Non-PASC 5	14.1	#PASC 5	14.7
#HC 6	ND	#Non-PASC 6		#PASC 6			#HC 6	ND	#Non-PASC 6		#PASC 6			#HC 6	0.4	#Non-PASC 6	1.2	#PASC 6	0.9		#HC 6	1.3	#Non-PASC 6	5	#PASC 6	4.4
#HC 7	ND	#Non-PASC 7		#PASC 7	113.86		#HC 7	ND	#Non-PASC 7		#PASC 7	41.16		#HC 7	1.4	#Non-PASC 7	1	#PASC 7	1.8		#HC 7	2.7	#Non-PASC 7	1.5	#PASC 7	2
#HC 8	ND	#Non-PASC 8		#PASC 8			#HC 8	ND	#Non-PASC 8		#PASC 8			#HC 8	0.7	#Non-PASC 8	1.7	#PASC 8	2.9		#HC 8	2.9	#Non-PASC 8	6	#PASC 8	3.8
#HC 9	ND	#Non-PASC 9	10.38	#PASC 9			#HC 9	ND	#Non-PASC 9	33.13	#PASC 9	19.07		#HC 9	0.8	#Non-PASC 9	1.3	#PASC 9	1.4		#HC 9	2.3	#Non-PASC 9	3.2	#PASC 9	6
#HC 10	ND	#Non-PASC 10		#PASC 10	28.9		#HC 10	ND	#Non-PASC 10		#PASC 10			#HC 10	1.9	#Non-PASC 10	10	#PASC 10	3		#HC 10	2.2	#Non-PASC 10	4.6	#PASC 10	4.2
#HC 11	ND	#Non-PASC 11	219.52	#PASC 11	8.29		#HC 11	ND	#Non-PASC 11	863.39	#PASC 11	140.3		#HC 11	1.2	#Non-PASC 11	1.3	#PASC 11	0.8		#HC 11	1.3	#Non-PASC 11	2.7	#PASC 11	1.1
#HC 12	ND	#Non-PASC 12		#PASC 12			#HC 12	ND	#Non-PASC 12		#PASC 12			#HC 12	2.1	#Non-PASC 12	3.5	#PASC 12	1		#HC 12	2.5	#Non-PASC 12	3.7	#PASC 12	2.1
#HC 13	ND	#Non-PASC 13		#PASC 13			#HC 13	ND	#Non-PASC 13		#PASC 13	30.2		#HC 13	2	#Non-PASC 13	1.6	#PASC 13	1.2		#HC 13	2.8	#Non-PASC 13	2.5	#PASC 13	5.7
#HC 14	ND	#Non-PASC 14		#PASC 14			#HC 14	ND	#Non-PASC 14		#PASC 14			#HC 14	1.5	#Non-PASC 14	1.1	#PASC 14	1.9		#HC 14	2.9	#Non-PASC 14	15.9	#PASC 14	6.5
#HC 15	ND	#Non-PASC 15		#PASC 15	12.86		#HC 15	ND	#Non-PASC 15		#PASC 15			#HC 15	1.8	#Non-PASC 15	5.3	#PASC 15	0.6		#HC 15	0.8	#Non-PASC 15	7.9	#PASC 15	0.9
#HC 16	ND	#Non-PASC 16		#PASC 16			#HC 16	ND	#Non-PASC 16		#PASC 16	74.78		#HC 16	1.4	#Non-PASC 16	2.5	#PASC 16	2.7		#HC 16	1.2	#Non-PASC 16	2.5	#PASC 16	2
#HC 17	ND	#Non-PASC 17		#PASC 17	284.52		#HC 17	ND	#Non-PASC 17		#PASC 17	11.25		#HC 17	2.3	#Non-PASC 17	0.7	#PASC 17	0.9		#HC 17	2.5	#Non-PASC 17	11.2	#PASC 17	1.2
#HC 18	ND	#Non-PASC 18		#PASC 18			#HC 18	ND	#Non-PASC 18		#PASC 18			#HC 18	2.2	#Non-PASC 18	1.4	#PASC 18	1.9		#HC 18	1.4	#Non-PASC 18	2.6	#PASC 18	3.5
#HC 19	ND	#Non-PASC 19	772	#PASC 19	95.38		#HC 19	ND	#Non-PASC 19	451.57	#PASC 19	322.08		#HC 19	0.4	#Non-PASC 19	3.4	#PASC 19	3.4		#HC 19	1.4	#Non-PASC 19	5.9	#PASC 19	4.6
#HC 20	ND	#Non-PASC 20		#PASC 20			#HC 20	ND	#Non-PASC 20	9.17	#PASC 20			#HC 20	2.4	#Non-PASC 20	3	#PASC 20	3		#HC 20	1.7	#Non-PASC 20	2.4	#PASC 20	3.9
#HC 21	ND	#Non-PASC 21	87.05	#PASC 21			#HC 21	ND	#Non-PASC 21		#PASC 21			#HC 21	2.5	#Non-PASC 21	3.6	#PASC 21	2.7		#HC 21	2	#Non-PASC 21	5.4	#PASC 21	3.2
#HC 22	ND	#Non-PASC 22		#PASC 22	28.76		#HC 22	ND	#Non-PASC 22		#PASC 22	48.57		#HC 22	1.7	#Non-PASC 22	1.5	#PASC 22	1.1		#HC 22	1.3	#Non-PASC 22	2.2	#PASC 22	1.3
#HC 23	ND	#Non-PASC 23		#PASC 23	31.19		#HC 23	ND	#Non-PASC 23	345.3	#PASC 23	71.26		#HC 23	1.5	#Non-PASC 23	2.6	#PASC 23	11.9		#HC 23	1.7	#Non-PASC 23	3.2	#PASC 23	1.5
#HC 24	ND	#Non-PASC 24		#PASC 24			#HC 24	ND	#Non-PASC 24	1020.57	#PASC 24			#HC 24	0.2	#Non-PASC 24	5	#PASC 24	1		#HC 24	0.9	#Non-PASC 24	4.9	#PASC 24	1.6
#HC 25	ND	#Non-PASC 25		#PASC 25	37.29		#HC 25	ND	#Non-PASC 25		#PASC 25			#HC 25	1.8	#Non-PASC 25	6.5	#PASC 25	1.7		#HC 25	0.8	#Non-PASC 25	7.3	#PASC 25	3.8
#HC 26	ND	#Non-PASC 26	12.43	#PASC 26			#HC 26	ND	#Non-PASC 26	89.65	#PASC 26			#HC 26	1.9	#Non-PASC 26	1.8	#PASC 26	2.1		#HC 26	2	#Non-PASC 26	6.5	#PASC 26	3.1
#HC 27	ND	#Non-PASC 27		#PASC 27			#HC 27	ND	#Non-PASC 27	1039.83	#PASC 27	42.74		#HC 27	1.9	#Non-PASC 27	2.1	#PASC 27	2.3		#HC 27	0.9	#Non-PASC 27	2.1	#PASC 27	2.6
#HC 28	ND	#Non-PASC 28	76.57	#PASC 28	16.29		#HC 28	ND	#Non-PASC 28	1017.09	#PASC 28			#HC 28	2	#Non-PASC 28	2.4	#PASC 28	4.5		#HC 28	1.5	#Non-PASC 28	3.3	#PASC 28	3.9
#HC 29	ND	#Non-PASC 29	1092.39	#PASC 29			#HC 29	ND	#Non-PASC 29		#PASC 29			#HC 29	2.2	#Non-PASC 29	5.5	#PASC 29	2.6		#HC 29	2.1	#Non-PASC 29	5.2	#PASC 29	4.1
#HC 30	ND	#Non-PASC 30	826.08	#PASC 30			#HC 30	ND	#Non-PASC 30	9.65	#PASC 30	902.83		#HC 30	0.6	#Non-PASC 30	3.3	#PASC 30	4.7		#HC 30	2	#Non-PASC 30	4.3	#PASC 30	5.8
#HC 31	ND	#Non-PASC 31	885.67	#PASC 31			#HC 31	ND	#Non-PASC 31		#PASC 31			#HC 31	1.1	#Non-PASC 31	2	#PASC 31	1.7		#HC 31	1.7	#Non-PASC 31	2.1	#PASC 31	8.5
#HC 32	ND	#Non-PASC 32		#PASC 32			#HC 32	ND	#Non-PASC 32		#PASC 32	84.91		#HC 32	2.2	#Non-PASC 32	3.5	#PASC 32	1		#HC 32	2	#Non-PASC 32	2.4	#PASC 32	1.4
#HC 33	ND	#Non-PASC 33		#PASC 33	28.43		#HC 33	ND	#Non-PASC 33	170.83	#PASC 33	35.98		#HC 33	2.3	#Non-PASC 33	1.9	#PASC 33	4		#HC 33	2.3	#Non-PASC 33	2.6	#PASC 33	4.1
#HC 34	ND	#Non-PASC 34		#PASC 34	14.33		#HC 34	ND	#Non-PASC 34		#PASC 34			#HC 34	2.4	#Non-PASC 34	2.5	#PASC 34	3.2		#HC 34	3.1	#Non-PASC 34	3.6	#PASC 34	5
#HC 35	ND	#Non-PASC 35	495.43	#PASC 35	59.67		#HC 35	ND	#Non-PASC 35	7.57	#PASC 35	18.87		#HC 35	1.4	#Non-PASC 35	3.9	#PASC 35	2.7		#HC 35	2.6	#Non-PASC 35	11.6	#PASC 35	3.5
#HC 36	ND	#Non-PASC 36		#PASC 36	78.1		#HC 36	ND	#Non-PASC 36		#PASC 36	20.04		#HC 36	2.8	#Non-PASC 36	14.6	#PASC 36	1		#HC 36	0.7	#Non-PASC 36	1.9	#PASC 36	1.3
#HC 37	ND	#Non-PASC 37		#PASC 37	225.52		#HC 37	ND	#Non-PASC 37		#PASC 37	30.03		#HC 37	0.9	#Non-PASC 37	5.4	#PASC 37	1.2		#HC 37	0.4	#Non-PASC 37	5.8	#PASC 37	0.7
		#Non-PASC 38	583.57	#PASC 38	14.1				#Non-PASC 38		#PASC 38	879.71				#Non-PASC 38	1	#PASC 38	2.8				#Non-PASC 38	10.6	#PASC 38	4
		#Non-PASC 39	750.13	#PASC 39	706.62				#Non-PASC 39		#PASC 39	30.39				#Non-PASC 39	2.8	#PASC 39	3.9				#Non-PASC 39	3	#PASC 39	4
		#Non-PASC 40	340.92	#PASC 40					#Non-PASC 40		#PASC 40					#Non-PASC 40	4.1	#PASC 40	4.7				#Non-PASC 40	5.7	#PASC 40	4
		#Non-PASC 41		#PASC 41	9.62				#Non-PASC 41		#PASC 41					#Non-PASC 41	2.1	#PASC 41	5.7				#Non-PASC 41	2.9	#PASC 41	5.5
		#Non-PASC 42	452.19	#PASC 42	8				#Non-PASC 42	1019.48	#PASC 42					#Non-PASC 42	2	#PASC 42	2.4				#Non-PASC 42	2.3	#PASC 42	3.3
		#Non-PASC 43	1071.97	#PASC 43					#Non-PASC 43		#PASC 43					#Non-PASC 43	4.2	#PASC 43	5.9				#Non-PASC 43	5.5	#PASC 43	6.1
		#Non-PASC 44	584.29	#PASC 44	126.43				#Non-PASC 44	863.57	#PASC 44					#Non-PASC 44	7.8	#PASC 44	1.6				#Non-PASC 44	5.4	#PASC 44	0.9
		#Non-PASC 45		#PASC 45					#Non-PASC 45		#PASC 45	11				#Non-PASC 45	3.5	#PASC 45	3.4				#Non-PASC 45	6.8	#PASC 45	5.1
		#Non-PASC 46	28.33	#PASC 46	868.43				#Non-PASC 46		#PASC 46	27.43				#Non-PASC 46	7.4	#PASC 46	1.3				#Non-PASC 46	9.9	#PASC 46	2.4
		#Non-PASC 47		#PASC 47					#Non-PASC 47		#PASC 47	131.83				#Non-PASC 47	11.7	#PASC 47	2.1				#Non-PASC 47	2.7	#PASC 47	5.7
		#Non-PASC 48	13.29	#PASC 48					#Non-PASC 48	993.48	#PASC 48	44.22				#Non-PASC 48	2.4	#PASC 48	2.5				#Non-PASC 48	4.1	#PASC 48	3
		#Non-PASC 49		#PASC 49	340.95				#Non-PASC 49		#PASC 49					#Non-PASC 49	1.7	#PASC 49	6.3				#Non-PASC 49	3.9	#PASC 49	5.7
		#Non-PASC 50		#PASC 50					#Non-PASC 50		#PASC 50	39.48				#Non-PASC 50	4.3	#PASC 50	1				#Non-PASC 50	8.5	#PASC 50	2.3
		#Non-PASC 51		#PASC 51					#Non-PASC 51		#PASC 51	56.61				#Non-PASC 51	1.7	#PASC 51	2.2				#Non-PASC 51	2.3	#PASC 51	4.3
		#Non-PASC 52	11	#PASC 52					#Non-PASC 52		#PASC 52	15.61				#Non-PASC 52	0.9	#PASC 52	3.4				#Non-PASC 52	8.7	#PASC 52	1.6
		#Non-PASC 53		#PASC 53	145.24				#Non-PASC 53		#PASC 53					#Non-PASC 53	4.3	#PASC 53	2.2				#Non-PASC 53	3.1	#PASC 53	4.9
		#Non-PASC 54		#PASC 54	19.24				#Non-PASC 54	895.35	#PASC 54	21.09				#Non-PASC 54	1.6	#PASC 54	0.8				#Non-PASC 54	8.9	#PASC 54	1.4
		#Non-PASC 55		#PASC 55					#Non-PASC 55		#PASC 55					#Non-PASC 55	4.2	#PASC 55	1.6				#Non-PASC 55	5.5	#PASC 55	1.7
		#Non-PASC 56		#PASC 56					#Non-PASC 56		#PASC 56					#Non-PASC 56	1.6	#PASC 56	2.9				#Non-PASC 56	2.2	#PASC 56	2.5
		#Non-PASC 57		#PASC 57					#Non-PASC 57		#PASC 57					#Non-PASC 57	4.6	#PASC 57	2.7				#Non-PASC 57	7.3	#PASC 57	1.7
		#Non-PASC 58		#PASC 58	386.05				#Non-PASC 58		#PASC 58					#Non-PASC 58	8.8	#PASC 58	0.6				#Non-PASC 58	8.8	#PASC 58	1.1
		#Non-PASC 59		#PASC 59					#Non-PASC 59		#PASC 59	68.52				#Non-PASC 59	4.3	#PASC 59	1.6				#Non-PASC 59	2	#PASC 59	4.3
		#Non-PASC 60		#PASC 60	8.52				#Non-PASC 60		#PASC 60	542.87				#Non-PASC 60	5.7	#PASC 60	1.2				#Non-PASC 60	1.6	#PASC 60	2.9
		#Non-PASC 61		#PASC 61					#Non-PASC 61		#PASC 61	633.35				#Non-PASC 61	1.7	#PASC 61	0.7				#Non-PASC 61	1.8	#PASC 61	2.7
		#Non-PASC 62		#PASC 62	543.86				#Non-PASC 62		#PASC 62	1037.61				#Non-PASC 62	7.1	#PASC 62	2.1				#Non-PASC 62	9.8	#PASC 62	2.7
		#Non-PASC 63							#Non-PASC 63							#Non-PASC 63	3						#Non-PASC 63	4.7
		#Non-PASC 64							#Non-PASC 64							#Non-PASC 64	5.9						#Non-PASC 64	7.7
		#Non-PASC 65							#Non-PASC 65							#Non-PASC 65	1.5						#Non-PASC 65	5.4

## Sheet: Figure 3
CD8+ PD1+ (Percentage)						CD8+ LAG3+ (Percentage)								CD8+ TIM3+ (Percentage)
Fig. 3A							Fig. 3B							Fig. 3C
#HC 1	1.24	#Non-PASC 1	3.92	#PASC 1	1.91		#HC 1	0.93	#Non-PASC 1	1.01	#PASC 1	0.29		#HC 1	0.37	#Non-PASC 1	6.73	#PASC 1	0.59
#HC 2	0.84	#Non-PASC 2	1.01	#PASC 2	1.71		#HC 2		#Non-PASC 2	0.22	#PASC 2	0.24		#HC 2	0.84	#Non-PASC 2	0.22	#PASC 2	0.48
#HC 3	1.95	#Non-PASC 3	0.96	#PASC 3	1.01		#HC 3	0.57	#Non-PASC 3	0.35	#PASC 3	0.06		#HC 3		#Non-PASC 3		#PASC 3	1.46
#HC 4	0.86	#Non-PASC 4	1.65	#PASC 4	3.95		#HC 4	0.3	#Non-PASC 4	0.78	#PASC 4	1.06		#HC 4		#Non-PASC 4	0.69	#PASC 4	0.91
#HC 5	0.2	#Non-PASC 5	1.44	#PASC 5	3.67		#HC 5	0.31	#Non-PASC 5	0.45	#PASC 5	0.61		#HC 5	0.98	#Non-PASC 5	3.38	#PASC 5	0.41
#HC 6	0.6	#Non-PASC 6	3.62	#PASC 6	3.52		#HC 6	0.64	#Non-PASC 6	1.03	#PASC 6	2.01		#HC 6	1.25	#Non-PASC 6	0.26	#PASC 6
#HC 7	0.32	#Non-PASC 7	2.61	#PASC 7	1.28		#HC 7	0.85	#Non-PASC 7	1.63	#PASC 7	0.52		#HC 7	0.53	#Non-PASC 7	0.65	#PASC 7	0.87
#HC 8	0.42	#Non-PASC 8	1.2	#PASC 8	1.07		#HC 8	0.35	#Non-PASC 8	0.36	#PASC 8	0.34		#HC 8	1.27	#Non-PASC 8	0.51	#PASC 8	0.34
#HC 9	0.53	#Non-PASC 9	4.9	#PASC 9	1.62		#HC 9	0.26	#Non-PASC 9	1.63	#PASC 9	0.38		#HC 9	2.3	#Non-PASC 9	2.04	#PASC 9	0.41
#HC 10	0.19	#Non-PASC 10	1.12	#PASC 10	1.62		#HC 10	0.71	#Non-PASC 10	0.81	#PASC 10	0.2		#HC 10	1.75	#Non-PASC 10	1.21	#PASC 10	3.27
#HC 11	0.19	#Non-PASC 11	1.6	#PASC 11	1.88		#HC 11	0.19	#Non-PASC 11	0.36	#PASC 11	0.63		#HC 11		#Non-PASC 11	0.49	#PASC 11	0.63
#HC 12	1.12	#Non-PASC 12	2.79	#PASC 12	2.94		#HC 12	0.39	#Non-PASC 12	1.95	#PASC 12	0.51		#HC 12	1.12	#Non-PASC 12	2.79	#PASC 12	2.03
#HC 13	0.44	#Non-PASC 13	0.7	#PASC 13	2.6		#HC 13	0.23	#Non-PASC 13	0	#PASC 13	0.29		#HC 13	2.72	#Non-PASC 13	0.71	#PASC 13	1.21
#HC 14	1.74	#Non-PASC 14	0.42	#PASC 14	0.57		#HC 14	0.17	#Non-PASC 14	0.41	#PASC 14			#HC 14	0.63	#Non-PASC 14	0.53	#PASC 14	0.43
#HC 15	1.78	#Non-PASC 15	0.79	#PASC 15	1.36		#HC 15	0.56	#Non-PASC 15	0.5	#PASC 15	0.39		#HC 15	3.83	#Non-PASC 15	1.32	#PASC 15	0.25
#HC 16	1.56	#Non-PASC 16	1.72	#PASC 16	1.81		#HC 16		#Non-PASC 16	0.45	#PASC 16	0.43		#HC 16	2	#Non-PASC 16	1.49	#PASC 16
#HC 17		#Non-PASC 17	1.76	#PASC 17	2.23		#HC 17	1.73	#Non-PASC 17	1.28	#PASC 17	0.86		#HC 17		#Non-PASC 17	0.32	#PASC 17	1.04
#HC 18	2.08	#Non-PASC 18	1.39	#PASC 18	1.77		#HC 18	0.97	#Non-PASC 18	0.26	#PASC 18	0.03		#HC 18	0.35	#Non-PASC 18	0.87	#PASC 18	1.18
#HC 19	0.36	#Non-PASC 19	2.12	#PASC 19	0.84		#HC 19	0.62	#Non-PASC 19	0.12	#PASC 19	0.38		#HC 19	1.03	#Non-PASC 19	4.59	#PASC 19	0.49
#HC 20	0.74	#Non-PASC 20	2.08	#PASC 20	0.34		#HC 20	0.43	#Non-PASC 20	0.5	#PASC 20	0.61		#HC 20	1.72	#Non-PASC 20	1.17	#PASC 20	0.38
#HC 21	0.35	#Non-PASC 21	1.18	#PASC 21	0.79		#HC 21	0.13	#Non-PASC 21	0.61	#PASC 21	0.5		#HC 21		#Non-PASC 21	0.29	#PASC 21	0.82
#HC 22	0.54	#Non-PASC 22	0.84	#PASC 22	1.77		#HC 22	0.34	#Non-PASC 22	0.98	#PASC 22	0.29		#HC 22	1.57	#Non-PASC 22	0.68	#PASC 22	0.48
#HC 23	0.84	#Non-PASC 23	1.78	#PASC 23	2.91		#HC 23	0.38	#Non-PASC 23	0.36	#PASC 23	0.26		#HC 23	1.18	#Non-PASC 23	1.25	#PASC 23	2.01
#HC 24	1.02	#Non-PASC 24	3.5	#PASC 24	4.07		#HC 24	0.58	#Non-PASC 24		#PASC 24	0.22		#HC 24	1.66	#Non-PASC 24	1	#PASC 24	2.78
#HC 25	0.26	#Non-PASC 25	0.65	#PASC 25	1.14		#HC 25	1.41	#Non-PASC 25	0.19	#PASC 25	0.96		#HC 25	2.44	#Non-PASC 25	0.34	#PASC 25	1.02
#HC 26	0.86	#Non-PASC 26	1.94	#PASC 26	2.3		#HC 26	0.14	#Non-PASC 26	0.26	#PASC 26	0.71		#HC 26	0.45	#Non-PASC 26	0.65	#PASC 26	1.21
#HC 27	1.23	#Non-PASC 27	1.07	#PASC 27	1.25		#HC 27	0.42	#Non-PASC 27	0.17	#PASC 27	0.15		#HC 27	1.68	#Non-PASC 27	1.47	#PASC 27
#HC 28	0.69	#Non-PASC 28	1.6	#PASC 28	3.09		#HC 28	0.23	#Non-PASC 28	0.21	#PASC 28	0.3		#HC 28	2.64	#Non-PASC 28	0.45	#PASC 28	0.99
#HC 29	0.29	#Non-PASC 29	1.39	#PASC 29	0.85		#HC 29	0.17	#Non-PASC 29	0.1	#PASC 29	0.9		#HC 29	1.11	#Non-PASC 29	0.46	#PASC 29	0.44
#HC 30	1.5	#Non-PASC 30	1.35	#PASC 30	1.04		#HC 30	0.53	#Non-PASC 30	0.15	#PASC 30	0.16		#HC 30	2.55	#Non-PASC 30	0.3	#PASC 30	1.1
#HC 31	1.29	#Non-PASC 31	2.07	#PASC 31	2.13		#HC 31	0.27	#Non-PASC 31	0.3	#PASC 31	0.29		#HC 31	0.38	#Non-PASC 31	1.48	#PASC 31	2.8
#HC 32	1.24	#Non-PASC 32	1.23	#PASC 32	1.66		#HC 32	0.51	#Non-PASC 32	0.19	#PASC 32	0.9		#HC 32		#Non-PASC 32	1.69	#PASC 32	3.06
#HC 33	1.92	#Non-PASC 33	0.66	#PASC 33	3.37		#HC 33	0.17	#Non-PASC 33	0.09	#PASC 33	1.35		#HC 33		#Non-PASC 33	0.17	#PASC 33	1.01
#HC 34	1.7	#Non-PASC 34	1.33	#PASC 34	1.85		#HC 34	1.14	#Non-PASC 34	0.17	#PASC 34	0.79		#HC 34	0.95	#Non-PASC 34	0.64	#PASC 34	1.85
#HC 35	0.57	#Non-PASC 35	3.04	#PASC 35	1.79		#HC 35	0.16	#Non-PASC 35	0.96	#PASC 35	0.6		#HC 35	1.33	#Non-PASC 35	3.68	#PASC 35	3.63
#HC 36	0.65	#Non-PASC 36	4.01	#PASC 36	0.93		#HC 36	1.16	#Non-PASC 36	0.73	#PASC 36	0.16		#HC 36	0.72	#Non-PASC 36	0.73	#PASC 36	1.7
#HC 37	2	#Non-PASC 37	1.47	#PASC 37	1.14		#HC 37		#Non-PASC 37	0.08	#PASC 37	0.13		#HC 37	0.83	#Non-PASC 37	0.39	#PASC 37	0.59
		#Non-PASC 38	3.19	#PASC 38	1.89				#Non-PASC 38	0.64	#PASC 38	0.24				#Non-PASC 38	2.08	#PASC 38	0.74
		#Non-PASC 39	1.1	#PASC 39	1.07				#Non-PASC 39	0.22	#PASC 39	0.24				#Non-PASC 39	1.54	#PASC 39	0.92
		#Non-PASC 40	2.16	#PASC 40	1.17				#Non-PASC 40	0.12	#PASC 40	0.09				#Non-PASC 40	2.16	#PASC 40	1.97
		#Non-PASC 41	1.66	#PASC 41	2.28				#Non-PASC 41	0.05	#PASC 41	0.24				#Non-PASC 41	1.57	#PASC 41	0.48
		#Non-PASC 42	1.66	#PASC 42	6.42				#Non-PASC 42	0.43	#PASC 42	1.04				#Non-PASC 42	3.11	#PASC 42	1.86
		#Non-PASC 43	2.14	#PASC 43	1.6				#Non-PASC 43	0.42	#PASC 43	0.28				#Non-PASC 43	0.94	#PASC 43	0.38
		#Non-PASC 44	1.34	#PASC 44	0.43				#Non-PASC 44	0.17	#PASC 44	0.34				#Non-PASC 44	0.71	#PASC 44	0.31
		#Non-PASC 45	1.09	#PASC 45	1.59				#Non-PASC 45	0.38	#PASC 45	0.2				#Non-PASC 45	0.38	#PASC 45	1.17
		#Non-PASC 46	2.02	#PASC 46	1.76				#Non-PASC 46	0	#PASC 46	0.54				#Non-PASC 46		#PASC 46	0.68
		#Non-PASC 47	2.66	#PASC 47					#Non-PASC 47	0.44	#PASC 47	0				#Non-PASC 47	0.3	#PASC 47
		#Non-PASC 48	1.95	#PASC 48					#Non-PASC 48	0.35	#PASC 48					#Non-PASC 48	1.8	#PASC 48
		#Non-PASC 49	2.26	#PASC 49					#Non-PASC 49	1.69	#PASC 49					#Non-PASC 49	0.56	#PASC 49
		#Non-PASC 50	2.31	#PASC 50					#Non-PASC 50	0.16	#PASC 50					#Non-PASC 50	0.39	#PASC 50
		#Non-PASC 51	0.95	#PASC 51					#Non-PASC 51	0.17	#PASC 51					#Non-PASC 51	0.85	#PASC 51
		#Non-PASC 52		#PASC 52					#Non-PASC 52		#PASC 52					#Non-PASC 52		#PASC 52
		#Non-PASC 53		#PASC 53	1.36				#Non-PASC 53		#PASC 53	0.26				#Non-PASC 53		#PASC 53	2.09
		#Non-PASC 54	1.31	#PASC 54	1.38				#Non-PASC 54	0.44	#PASC 54	0.08				#Non-PASC 54		#PASC 54	0.61
		#Non-PASC 55	1.64	#PASC 55	1.72				#Non-PASC 55	0.13	#PASC 55	1.38				#Non-PASC 55	0.85	#PASC 55	0.17
		#Non-PASC 56	1.99	#PASC 56	0.97				#Non-PASC 56	0.7	#PASC 56	0.06				#Non-PASC 56	1.76	#PASC 56	0.69
		#Non-PASC 57	0.55	#PASC 57	0.96				#Non-PASC 57	0.05	#PASC 57	0.25				#Non-PASC 57	0.5	#PASC 57	0.92
		#Non-PASC 58	1.08	#PASC 58	1.62				#Non-PASC 58	0.62	#PASC 58	0.1				#Non-PASC 58	1.39	#PASC 58	1.07
		#Non-PASC 59	2.16	#PASC 59	1.7				#Non-PASC 59	0.27	#PASC 59	0,01*				#Non-PASC 59	1.17	#PASC 59	0.27
		#Non-PASC 60	0.72	#PASC 60	1.74				#Non-PASC 60	0.15	#PASC 60	0.04				#Non-PASC 60	0.34	#PASC 60	0.7
		#Non-PASC 61	2.1	#PASC 61	2.52				#Non-PASC 61	0.4	#PASC 61	0.28				#Non-PASC 61	1.5	#PASC 61
		#Non-PASC 62	1.63	#PASC 62	1.57				#Non-PASC 62	0.1	#PASC 62	0.05				#Non-PASC 62	0.46	#PASC 62	2.55
		#Non-PASC 63	1.53						#Non-PASC 63	0.11						#Non-PASC 63	0.36
		#Non-PASC 64	1.49						#Non-PASC 64	0.75						#Non-PASC 64	0.77
		#Non-PASC 65	2.48						#Non-PASC 65	1.03						#Non-PASC 65	1.86
CD8+ GzmA+ (Percentage)							CD8+ GzmB+ (Percentage)							CD8+ Perforin+ (Percentage)
Fig. 3D							Fig. 3E							Fig. 3F
#HC 1	65.2	#Non-PASC 1	76.2	#PASC 1	69.7		#HC 1	20.54	#Non-PASC 1	34.49	#PASC 1	64.98		#HC 1	0.23	#Non-PASC 1	17.65	#PASC 1	0.75
#HC 2	96.35	#Non-PASC 2	80.3	#PASC 2	57.5		#HC 2		#Non-PASC 2	70.5	#PASC 2	44.6		#HC 2	0.07	#Non-PASC 2	0.84	#PASC 2	1.56
#HC 3	80.3	#Non-PASC 3	45.77	#PASC 3	72.26		#HC 3	57.56	#Non-PASC 3	44.77	#PASC 3	67.6		#HC 3	7.57	#Non-PASC 3	1.86	#PASC 3	3.98
#HC 4	47.1	#Non-PASC 4	78.08	#PASC 4	71.6		#HC 4	36.65	#Non-PASC 4	72.47	#PASC 4	50.79		#HC 4	2.09	#Non-PASC 4	1.02	#PASC 4	2.84
#HC 5	93.2	#Non-PASC 5	62.79	#PASC 5	68.4		#HC 5	80.14	#Non-PASC 5	58.25	#PASC 5	54.13		#HC 5	8.6	#Non-PASC 5	17	#PASC 5	0.87
#HC 6	80.23	#Non-PASC 6	56.1	#PASC 6	68.47		#HC 6		#Non-PASC 6	45.63	#PASC 6	64.71		#HC 6	6.82	#Non-PASC 6	7.95	#PASC 6	3.01
#HC 7	76.2	#Non-PASC 7	74.6	#PASC 7	49.29		#HC 7	67.44	#Non-PASC 7	55.76	#PASC 7	41.5		#HC 7	4.02	#Non-PASC 7	1.72	#PASC 7	0.63
#HC 8	72.4	#Non-PASC 8	95.14	#PASC 8			#HC 8	55	#Non-PASC 8	91.48	#PASC 8	13.54		#HC 8	3.16	#Non-PASC 8	7.79	#PASC 8	0.74
#HC 9	77.5	#Non-PASC 9	20.77	#PASC 9	94		#HC 9	66.26	#Non-PASC 9		#PASC 9	77.56		#HC 9	3.21	#Non-PASC 9	0.55	#PASC 9	5.54
#HC 10	51.1	#Non-PASC 10	61.82	#PASC 10	81.5		#HC 10	42.4	#Non-PASC 10	55.05	#PASC 10	79.16		#HC 10	3.2	#Non-PASC 10	2.08	#PASC 10	6.8
#HC 11	79.3	#Non-PASC 11	93.1	#PASC 11	80.9		#HC 11	52.62	#Non-PASC 11	77.18	#PASC 11	67.85		#HC 11	6.61	#Non-PASC 11	0.52	#PASC 11	2.5
#HC 12	67.6	#Non-PASC 12	55	#PASC 12	77.8		#HC 12	32.81	#Non-PASC 12	45.02	#PASC 12	56.54		#HC 12	1.67	#Non-PASC 12	6.73	#PASC 12	5.04
#HC 13	69.02	#Non-PASC 13	91.4	#PASC 13	87.2		#HC 13	63.54	#Non-PASC 13	81.34	#PASC 13	75.66		#HC 13		#Non-PASC 13	0.41	#PASC 13	8.85
#HC 14	56.9	#Non-PASC 14	23.46	#PASC 14	87.6		#HC 14	40.4	#Non-PASC 14		#PASC 14	73.29		#HC 14	1.25	#Non-PASC 14	0.29	#PASC 14	6.95
#HC 15	74.2	#Non-PASC 15	40.71	#PASC 15	92.05		#HC 15	58.89	#Non-PASC 15	41.72	#PASC 15	84.52		#HC 15	10.55	#Non-PASC 15	4.14	#PASC 15	0.74
#HC 16	69.99	#Non-PASC 16	38.6	#PASC 16	76.05		#HC 16	68.58	#Non-PASC 16	25.35	#PASC 16	71.27		#HC 16	4.53	#Non-PASC 16	4.96	#PASC 16	2.78
#HC 17	70.4	#Non-PASC 17	73.3	#PASC 17	65.7		#HC 17	63	#Non-PASC 17	50.78	#PASC 17	54.87		#HC 17	1.23	#Non-PASC 17	0.43	#PASC 17	2.81
#HC 18	36.45	#Non-PASC 18	54.3	#PASC 18	88.7		#HC 18	33.64	#Non-PASC 18	39.37	#PASC 18	76.92		#HC 18	4.13	#Non-PASC 18	1.68	#PASC 18	8.04
#HC 19	76	#Non-PASC 19	70.1	#PASC 19	49.15		#HC 19	62.09	#Non-PASC 19	52.49	#PASC 19	45.77		#HC 19	2.75	#Non-PASC 19	16.52	#PASC 19	1.96
#HC 20	35.8	#Non-PASC 20	68.9	#PASC 20	28.83		#HC 20	24.94	#Non-PASC 20	50.32	#PASC 20	24.64		#HC 20	4.15	#Non-PASC 20	0.44	#PASC 20	5.36
#HC 21	81.21	#Non-PASC 21	91.5	#PASC 21	57.2		#HC 21		#Non-PASC 21	72.97	#PASC 21	43.91		#HC 21	11.05	#Non-PASC 21	16.24	#PASC 21	3.21
#HC 22	87.4	#Non-PASC 22	51.2	#PASC 22	84.5		#HC 22	75.96	#Non-PASC 22	39.43	#PASC 22	77.13		#HC 22	1.91	#Non-PASC 22	7.19	#PASC 22	7.42
#HC 23	67.4	#Non-PASC 23	33.22	#PASC 23	85.55		#HC 23	28.37	#Non-PASC 23	26.08	#PASC 23	94.56		#HC 23	0.27	#Non-PASC 23	2.68	#PASC 23	0
#HC 24	58.9	#Non-PASC 24	55.2	#PASC 24	67.9		#HC 24	45.56	#Non-PASC 24	46.23	#PASC 24	59.42		#HC 24	1.73	#Non-PASC 24	1.89	#PASC 24	4.36
#HC 25	81.63	#Non-PASC 25	65.8	#PASC 25	52.14		#HC 25	72.73	#Non-PASC 25	56.02	#PASC 25	51.73		#HC 25	11.01	#Non-PASC 25	1.85	#PASC 25	12.19
#HC 26	90.74	#Non-PASC 26	64.3	#PASC 26	91.17		#HC 26	84.33	#Non-PASC 26	63	#PASC 26	87.18		#HC 26	2.95	#Non-PASC 26	4.88	#PASC 26	2.99
#HC 27	69.7	#Non-PASC 27	91.77	#PASC 27	87.31		#HC 27	54.2	#Non-PASC 27	94.7	#PASC 27	95.8		#HC 27	4.96	#Non-PASC 27	11.26	#PASC 27	5.46
#HC 28	84.2	#Non-PASC 28	90.34	#PASC 28	97.1		#HC 28	46.32	#Non-PASC 28	91.46	#PASC 28	62.69		#HC 28	5.19	#Non-PASC 28	11.71	#PASC 28	4.33
#HC 29	62.4	#Non-PASC 29	88.9	#PASC 29	85.6		#HC 29	53.77	#Non-PASC 29	75.63	#PASC 29	64.1		#HC 29	3.11	#Non-PASC 29	7.38	#PASC 29	17.61
#HC 30	66.2	#Non-PASC 30	96	#PASC 30	40		#HC 30	65.15	#Non-PASC 30	82.42	#PASC 30	23.23		#HC 30	8.93	#Non-PASC 30	4.52	#PASC 30	5.89
#HC 31	72.3	#Non-PASC 31	69.5	#PASC 31	59.9		#HC 31	66.88	#Non-PASC 31	54.24	#PASC 31	45.63		#HC 31	3.59	#Non-PASC 31	3.02	#PASC 31	17.36
#HC 32	85.7	#Non-PASC 32	70.1	#PASC 32	80.3		#HC 32	73.79	#Non-PASC 32	65.52	#PASC 32	62.18		#HC 32	2.21	#Non-PASC 32	14.81	#PASC 32	5.86
#HC 33	66.97	#Non-PASC 33	86.76	#PASC 33	69.1		#HC 33	62.52	#Non-PASC 33	82.73	#PASC 33	47.84		#HC 33	1	#Non-PASC 33		#PASC 33	2.71
#HC 34	60.8	#Non-PASC 34	89.96	#PASC 34	46.89		#HC 34	49.54	#Non-PASC 34	85.84	#PASC 34	38.41		#HC 34	6.41	#Non-PASC 34	11.68	#PASC 34	2.83
#HC 35	57.4	#Non-PASC 35	90.5	#PASC 35	86.4		#HC 35	47.87	#Non-PASC 35	66.51	#PASC 35	78.73		#HC 35	3.21	#Non-PASC 35	1.76	#PASC 35	14.63
#HC 36	77.9	#Non-PASC 36	75.8	#PASC 36	96.6		#HC 36	57.86	#Non-PASC 36	55.39	#PASC 36	84.74		#HC 36	9.36	#Non-PASC 36	5.31	#PASC 36	14.82
#HC 37	70.1	#Non-PASC 37	76.7	#PASC 37	68.42		#HC 37	62.08	#Non-PASC 37	75.28	#PASC 37	64.51		#HC 37	2.11	#Non-PASC 37	2.11	#PASC 37	3.89
		#Non-PASC 38	86.3	#PASC 38	88.4				#Non-PASC 38	75.41	#PASC 38	69.65				#Non-PASC 38	6.21	#PASC 38	2.79
		#Non-PASC 39	87.06	#PASC 39	73.27				#Non-PASC 39	82.96	#PASC 39	65.99				#Non-PASC 39	11	#PASC 39	9.88
		#Non-PASC 40	53.9	#PASC 40	53.4				#Non-PASC 40	27.74	#PASC 40	42.32				#Non-PASC 40	3.39	#PASC 40	17
		#Non-PASC 41	67.8	#PASC 41	93.63				#Non-PASC 41	46.29	#PASC 41	85.49				#Non-PASC 41	2.49	#PASC 41	8.21
		#Non-PASC 42	74.53	#PASC 42	71.6				#Non-PASC 42	72.7	#PASC 42	51.2				#Non-PASC 42	5.46	#PASC 42	14.53
		#Non-PASC 43	90.5	#PASC 43	91.65				#Non-PASC 43	88.67	#PASC 43	85.7				#Non-PASC 43	5.55	#PASC 43	0.2
		#Non-PASC 44	88.68	#PASC 44	83.46				#Non-PASC 44	93.58	#PASC 44	78.81				#Non-PASC 44		#PASC 44	7.27
		#Non-PASC 45	89.5	#PASC 45	76.94				#Non-PASC 45	74.4	#PASC 45	73.25				#Non-PASC 45	7.09	#PASC 45	5.45
		#Non-PASC 46	82.3	#PASC 46	80				#Non-PASC 46	67.24	#PASC 46	69.05				#Non-PASC 46	6.38	#PASC 46	14.32
		#Non-PASC 47	77.2	#PASC 47	92.21				#Non-PASC 47	65.03	#PASC 47	89.86				#Non-PASC 47	6.52	#PASC 47	25.3
		#Non-PASC 48	92.48	#PASC 48	94.92				#Non-PASC 48	89.98	#PASC 48	88.91				#Non-PASC 48	12.55	#PASC 48	14.29
		#Non-PASC 49	37.7	#PASC 49	61.7				#Non-PASC 49	28.21	#PASC 49	35.87				#Non-PASC 49	1.61	#PASC 49	0.53
		#Non-PASC 50	93.3	#PASC 50	91.13				#Non-PASC 50	83.04	#PASC 50	81.4				#Non-PASC 50	0.13	#PASC 50	2.65
		#Non-PASC 51	88.7	#PASC 51	91				#Non-PASC 51	77.21	#PASC 51	78.39				#Non-PASC 51	8.68	#PASC 51	15.39
		#Non-PASC 52	87.7	#PASC 52	82.8				#Non-PASC 52	78.25	#PASC 52	75.99				#Non-PASC 52	8.03	#PASC 52	1.58
		#Non-PASC 53	87.58	#PASC 53	83.5				#Non-PASC 53	85.95	#PASC 53	73.72				#Non-PASC 53	15.38	#PASC 53	27.21
		#Non-PASC 54	76.4	#PASC 54	94.61				#Non-PASC 54	68.24	#PASC 54	88.93				#Non-PASC 54	11.26	#PASC 54	8.16
		#Non-PASC 55	94.6	#PASC 55	90.71				#Non-PASC 55	83.07	#PASC 55	84.95				#Non-PASC 55	0.56	#PASC 55	12.92
		#Non-PASC 56	93.6	#PASC 56	82.03				#Non-PASC 56	82.97	#PASC 56	76.53				#Non-PASC 56	5.6	#PASC 56	5.93
		#Non-PASC 57	72.1	#PASC 57	97.02				#Non-PASC 57	60.47	#PASC 57	89.51				#Non-PASC 57	5.54	#PASC 57	14.52
		#Non-PASC 58	34.81	#PASC 58	90.8				#Non-PASC 58	28.44	#PASC 58	82.72				#Non-PASC 58	3.16	#PASC 58	13.48
		#Non-PASC 59	77.4	#PASC 59	82.57				#Non-PASC 59	59.58	#PASC 59	82.91				#Non-PASC 59	8.11	#PASC 59	9.44
		#Non-PASC 60	78.59	#PASC 60	80				#Non-PASC 60	78.53	#PASC 60	72.06				#Non-PASC 60	3.15	#PASC 60	4.16
		#Non-PASC 61	45.6	#PASC 61	93.31				#Non-PASC 61	30.81	#PASC 61	89.11				#Non-PASC 61	11.7	#PASC 61	8.14
		#Non-PASC 62	94.95	#PASC 62	83.24				#Non-PASC 62	88.52	#PASC 62	80.72				#Non-PASC 62	2.51	#PASC 62	14.94
		#Non-PASC 63	67.59						#Non-PASC 63	58.71						#Non-PASC 63	0.44
		#Non-PASC 64	59.37						#Non-PASC 64	50.58						#Non-PASC 64	6.26
		#Non-PASC 65	68.1						#Non-PASC 65	63.62						#Non-PASC 65	8.56

## Sheet: Figure 4
CD8+ T-bet+ (percentage)							CD8+ Eomes+ (percentage)							Correlation between CD8+PD1+ and CD8+EOMES+
Fig. 4A							Fig. 4B							Fig. 4C	CD8 Eomes	CD8 PD1 PASC	CD8 PD1 Non-PASC
#HC 1	43.4	#Non-PASC 1	72.8	#PASC 1	64.9		#HC 1	43.9	#Non-PASC 1	60.4	#PASC 1	56.39			60.4		3.92
#HC 2	38.41	#Non-PASC 2	52.1	#PASC 2	38.8		#HC 2	8.13	#Non-PASC 2	30.9	#PASC 2	35.9			30.9		1.01
#HC 3	43.5	#Non-PASC 3	40.9	#PASC 3	52		#HC 3	35.4	#Non-PASC 3	18.55	#PASC 3	50.1			56.2		1.65
#HC 4	18.7	#Non-PASC 4	68.4	#PASC 4	48.9		#HC 4	15.6	#Non-PASC 4	56.2	#PASC 4	46.6			23.2		1.44
#HC 5	71.8	#Non-PASC 5	71.4	#PASC 5	41.4		#HC 5	46.4	#Non-PASC 5	23.2	#PASC 5	48.2			55.8		3.62
#HC 6	80.5	#Non-PASC 6	52.8	#PASC 6	77.9		#HC 6	47.77	#Non-PASC 6	55.8	#PASC 6	41.62			42.8		2.61
#HC 7	58	#Non-PASC 7	58	#PASC 7	51.6		#HC 7	33.1	#Non-PASC 7	42.8	#PASC 7	28.01			27.9		1.2
#HC 8	67.7	#Non-PASC 8	64.8	#PASC 8	17.87		#HC 8	32.53	#Non-PASC 8	27.9	#PASC 8	28.3			43.6		4.9
#HC 9	81.7	#Non-PASC 9	36	#PASC 9	76.2		#HC 9	26.57	#Non-PASC 9	43.6	#PASC 9	67			44.67		1.12
#HC 10	52.8	#Non-PASC 10	63.6	#PASC 10	74.6		#HC 10	24.89	#Non-PASC 10	44.67	#PASC 10	34.4			62.39		1.6
#HC 11	73.2	#Non-PASC 11	77.5	#PASC 11	67.8		#HC 11	51.8	#Non-PASC 11	62.39	#PASC 11	55.4			38.76		1.72
#HC 12	52.3	#Non-PASC 12	73.5	#PASC 12	68.7		#HC 12	42.8	#Non-PASC 12	58.6	#PASC 12	67.5			62.1		1.76
#HC 13	74	#Non-PASC 13	88.8	#PASC 13	80.5		#HC 13	48.84	#Non-PASC 13	61.14	#PASC 13	69.8			35.88		2.08
#HC 14	49.7	#Non-PASC 14	30.7	#PASC 14	32.11		#HC 14	35.4	#Non-PASC 14	28.81	#PASC 14				45.79		1.18
#HC 15	73.9	#Non-PASC 15	50.5	#PASC 15	80.22		#HC 15	31.33	#Non-PASC 15	27.7	#PASC 15	88.7			53.5		0.84
#HC 16	68.5	#Non-PASC 16	46.7	#PASC 16	73.7		#HC 16	42.3	#Non-PASC 16	38.76	#PASC 16	59			26.62		1.94
#HC 17	50	#Non-PASC 17	58.5	#PASC 17	66.9		#HC 17	54.1	#Non-PASC 17	62.1	#PASC 17	64.6			28.79		1.07
#HC 18	19.03	#Non-PASC 18	66.1	#PASC 18	87.7		#HC 18	34.23	#Non-PASC 18	58.2	#PASC 18	72.94			42.6		1.6
#HC 19	40.55	#Non-PASC 19	81.3	#PASC 19	63		#HC 19	21.05	#Non-PASC 19		#PASC 19	39.28			30.3		1.39
#HC 20	26	#Non-PASC 20	66	#PASC 20	48.3		#HC 20	31.8	#Non-PASC 20	35.88	#PASC 20	37.9			34.9		1.35
#HC 21	72.08	#Non-PASC 21	89.6	#PASC 21	68.1		#HC 21	16.09	#Non-PASC 21	45.79	#PASC 21	65.2			42.03		2.07
#HC 22	77.7	#Non-PASC 22	67.2	#PASC 22	82.3		#HC 22	35.24	#Non-PASC 22	53.5	#PASC 22	33.8			11.16		0.66
#HC 23	35.1	#Non-PASC 23	53.8	#PASC 23	36		#HC 23	50.4	#Non-PASC 23	30.44	#PASC 23	27.3			17.02		1.33
#HC 24	41.3	#Non-PASC 24	72.2	#PASC 24	13.51		#HC 24	45.4	#Non-PASC 24	56.56	#PASC 24	34.19			50.81		3.04
#HC 25	71.5	#Non-PASC 25	3.07	#PASC 25	47.1		#HC 25	48.86	#Non-PASC 25	32.11	#PASC 25	31.1			37.14		4.01
#HC 26	39.85	#Non-PASC 26	43.2	#PASC 26	51.7		#HC 26	15.05	#Non-PASC 26	26.62	#PASC 26	32.2			38.03		1.47
#HC 27	55.6	#Non-PASC 27	70.5	#PASC 27	50.2		#HC 27	59.2	#Non-PASC 27	28.79	#PASC 27	41			30.48		3.19
#HC 28	59.9	#Non-PASC 28	51.9	#PASC 28	58.1		#HC 28	61.2	#Non-PASC 28	42.6	#PASC 28	78.2			23.8		1.1
#HC 29	53.8	#Non-PASC 29	65.8	#PASC 29	25.31		#HC 29	53	#Non-PASC 29	30.3	#PASC 29	43.3			47.8		2.16
#HC 30	57.8	#Non-PASC 30	39.1	#PASC 30	48.6		#HC 30	37.17	#Non-PASC 30	34.9	#PASC 30	72.4			30.03		1.66
#HC 31	49	#Non-PASC 31	15.53	#PASC 31	24.32		#HC 31	30.2	#Non-PASC 31	42.03	#PASC 31	34.52			49.6		2.14
#HC 32	44.6	#Non-PASC 32	28.53	#PASC 32	21.06		#HC 32	30.4	#Non-PASC 32	42.83	#PASC 32	63.6			46.32		1.34
#HC 33	32.2	#Non-PASC 33	5.53	#PASC 33	42.6		#HC 33	28.4	#Non-PASC 33	11.16	#PASC 33	31			48.16		1.09
#HC 34	55	#Non-PASC 34	30.62	#PASC 34	24.79		#HC 34	41.7	#Non-PASC 34	17.02	#PASC 34	33.09			43.9		2.02
#HC 35	38.3	#Non-PASC 35	12.62	#PASC 35	31		#HC 35	33.5	#Non-PASC 35	50.81	#PASC 35	37.9			16.63		2.66
#HC 36	73	#Non-PASC 36	19.44	#PASC 36	50		#HC 36	24	#Non-PASC 36	37.14	#PASC 36	25			29		1.95
#HC 37	48.3	#Non-PASC 37	6.41	#PASC 37	79.4		#HC 37	29.3	#Non-PASC 37	38.03	#PASC 37	44.64			16.5		2.26
		#Non-PASC 38	8.58	#PASC 38	74.1				#Non-PASC 38	30.48	#PASC 38	41.59			26.2		2.31
		#Non-PASC 39	26.7	#PASC 39	33.21				#Non-PASC 39	23.8	#PASC 39				36.5		0
		#Non-PASC 40	52.2	#PASC 40	44.8				#Non-PASC 40	47.8	#PASC 40	32.2			34.7		0
		#Non-PASC 41	43.3	#PASC 41	54				#Non-PASC 41	39.5	#PASC 41	40.3			50.4		1.31
		#Non-PASC 42	29.93	#PASC 42	32.8				#Non-PASC 42	30.03	#PASC 42				55.6		1.64
		#Non-PASC 43	64.4	#PASC 43	45.3				#Non-PASC 43	49.6	#PASC 43	39.4			72.7		1.99
		#Non-PASC 44	73.1	#PASC 44	43.22				#Non-PASC 44	46.32	#PASC 44				29.2		0.55
		#Non-PASC 45	78	#PASC 45	51.6				#Non-PASC 45	48.16	#PASC 45	45.3			15.39		1.08
		#Non-PASC 46	76	#PASC 46	44.8				#Non-PASC 46	43.9	#PASC 46	47.4			18.87		2.16
		#Non-PASC 47	35.63	#PASC 47	67.4				#Non-PASC 47	16.63	#PASC 47	34.9			24.8		1.63
		#Non-PASC 48	46	#PASC 48	73				#Non-PASC 48	29	#PASC 48	46.6			45.7		1.53
		#Non-PASC 49	66.8	#PASC 49	59.8				#Non-PASC 49	16.5	#PASC 49	53.9			18.55	0.96
		#Non-PASC 50	35.6	#PASC 50	40.9				#Non-PASC 50	26.2	#PASC 50	57.8			58.6	2.79
		#Non-PASC 51	60.1	#PASC 51	26.5				#Non-PASC 51	27	#PASC 51	31.6			61.14	0.7
		#Non-PASC 52	42.2	#PASC 52	58.3				#Non-PASC 52	36.5	#PASC 52	26.2			28.81	0.42
		#Non-PASC 53	27.1	#PASC 53	70.1				#Non-PASC 53	34.7	#PASC 53	35.12			27.7	0.79
		#Non-PASC 54	71.2	#PASC 54	60.2				#Non-PASC 54	50.4	#PASC 54	53.7			58.2	1.39
		#Non-PASC 55	70.8	#PASC 55	47.9				#Non-PASC 55	55.6	#PASC 55	38.6			70.07	2.12
		#Non-PASC 56	81.1	#PASC 56	40.5				#Non-PASC 56		#PASC 56	31.7			30.44	1.78
		#Non-PASC 57	44	#PASC 57	71				#Non-PASC 57	29.2	#PASC 57	59.6			56.56	3.5
		#Non-PASC 58	60.17	#PASC 58	54.1				#Non-PASC 58	15.39	#PASC 58	58.2			32.11	0.65
		#Non-PASC 59	31.17	#PASC 59	25.8				#Non-PASC 59	18.87	#PASC 59	43.9			42.83	1.23
		#Non-PASC 60	26.23	#PASC 60	54.9				#Non-PASC 60	54.7	#PASC 60	42.1			39.5	1.66
		#Non-PASC 61	43.4	#PASC 61	53.2				#Non-PASC 61	44.6	#PASC 61	50.5			27	0.95
		#Non-PASC 62	7.31	#PASC 62	71.5				#Non-PASC 62	24.8	#PASC 62	42.9			54.7	0.72
		#Non-PASC 63	59.9						#Non-PASC 63	45.7					44.6	2.1
		#Non-PASC 64	8.57						#Non-PASC 64	30.44					30.44	1.49
		#Non-PASC 65	29.56						#Non-PASC 65	43.86					43.86	2.48
															56.39	1.91
															35.9	1.71
															50.1	1.01
															46.6	3.95
															48.2	3.67
															41.62	3.52
															28.01	1.28
															28.3	1.07
															67	1.62
															34.4	1.62
															55.4	1.88
															67.5	2.94
															69.8	2.6
															10.2	0.57
															88.7	1.36
															59	1.81
															64.6	2.23
															72.94	1.77
															39.28	0.84
															37.9	0.34
															65.2	0.79
															33.8	1.77
															27.3	2.91
															34.19	4.07
															31.1	1.14
															32.2	2.3
															41	1.25
															78.2	3.09
															43.3	0.85
															72.4	1.04
															34.52	2.13
															63.6	1.66
															31	3.37
															33.09	1.85
															37.9	1.79
															25	0.93
															44.64	1.14
															41.59	1.89
															14.86	1.07
															32.2	1.17
															40.3	2.28
																6.42
															39.4	1.6
															17.22	0.43
															45.3	1.59
															47.4	1.76
															34.9
															46.6
															53.9
															57.8
															31.6
															26.2
															35.12	1.36
															53.7	1.38
															38.6	1.72
															31.7	0.97
															59.6	0.96
															58.2	1.62
															43.9	1.7
															42.1	1.74
															50.5	2.52
															42.9	1.57

## Sheet: Figure 5
IFN-α2 (pg/ml)							IFN-α2 (pg/ml)							IFN-β (pg/ml)
Fig. 5A							Fig. 5B	Mild	Severe		Mild	Severe		Fig. 5C
#HC 1	2.95	#Non-PASC 1	1.84	#PASC 1			#Non-PASC 1	1.84		#PASC 1	5.87			#HC 1	6.14	#Non-PASC 1		#PASC 1
#HC 2	46.7	#Non-PASC 2	5.87	#PASC 2	3.58		#Non-PASC 2	4.97		#PASC 2	3.58			#HC 2	24.79	#Non-PASC 2		#PASC 2	39.46
#HC 3	7.89	#Non-PASC 3	22.92	#PASC 3	8.61		#Non-PASC 3			#PASC 3	7.16			#HC 3	12.23	#Non-PASC 3	29.61	#PASC 3
#HC 4	15.39	#Non-PASC 4	2.11	#PASC 4	17.78		#Non-PASC 4	3.43		#PASC 4	2.4			#HC 4	29.74	#Non-PASC 4		#PASC 4
#HC 5		#Non-PASC 5	4.97	#PASC 5	5.87		#Non-PASC 5	8.68		#PASC 5	4.38			#HC 5	6.14	#Non-PASC 5	3.83	#PASC 5
#HC 6	17.59	#Non-PASC 6		#PASC 6	3.21		#Non-PASC 6			#PASC 6	3.43			#HC 6	7.72	#Non-PASC 6		#PASC 6
#HC 7	11.1	#Non-PASC 7	3.43	#PASC 7			#Non-PASC 7	6.18		#PASC 7	5.87			#HC 7	5.96	#Non-PASC 7		#PASC 7
#HC 8	7.55	#Non-PASC 8	8.68	#PASC 8			#Non-PASC 8	9.76		#PASC 8	4.08			#HC 8		#Non-PASC 8	4.44	#PASC 8
#HC 9	12.33	#Non-PASC 9	1.16	#PASC 9	7.16		#Non-PASC 9	2.24		#PASC 9	6.56			#HC 9	15.53	#Non-PASC 9		#PASC 9	8.51
#HC 10	12.03	#Non-PASC 10	1.4	#PASC 10	10.65		#Non-PASC 10	14.54		#PASC 10	4.23			#HC 10	15.94	#Non-PASC 10		#PASC 10
#HC 11		#Non-PASC 11	6.18	#PASC 11	2.4		#Non-PASC 11			#PASC 11	7.09			#HC 11		#Non-PASC 11		#PASC 11
#HC 12	11.26	#Non-PASC 12	2.44	#PASC 12	4.38		#Non-PASC 12	1.22		#PASC 12	4.16			#HC 12		#Non-PASC 12	8.11	#PASC 12
#HC 13	6.01	#Non-PASC 13	4.16	#PASC 13	2.17		#Non-PASC 13	7.32		#PASC 13	6.48			#HC 13		#Non-PASC 13		#PASC 13
#HC 14		#Non-PASC 14	15.14	#PASC 14	5.87		#Non-PASC 14	2.04		#PASC 14	1.59			#HC 14	34.11	#Non-PASC 14	19.6	#PASC 14
#HC 15	16.09	#Non-PASC 15	3.43	#PASC 15			#Non-PASC 15	3.29		#PASC 15	4.67			#HC 15		#Non-PASC 15		#PASC 15
#HC 16	10.16	#Non-PASC 16	9.76	#PASC 16	6.56		#Non-PASC 16	6.48		#PASC 16	3.36			#HC 16	31.64	#Non-PASC 16	1.96	#PASC 16
#HC 17		#Non-PASC 17	2.24	#PASC 17			#Non-PASC 17	5.8		#PASC 17	6.71			#HC 17		#Non-PASC 17	14.85	#PASC 17
#HC 18	6.01	#Non-PASC 18	4.08	#PASC 18	10.98		#Non-PASC 18	1.97		#PASC 18	1.46			#HC 18	7.34	#Non-PASC 18		#PASC 18	45.63
#HC 19		#Non-PASC 19	4.23	#PASC 19	20.68		#Non-PASC 19	4.08		#PASC 19	4.16			#HC 19	8.02	#Non-PASC 19	1.24	#PASC 19	24.31
#HC 20		#Non-PASC 20	14.54	#PASC 20	7.09		#Non-PASC 20	1.84		#PASC 20	5.27			#HC 20		#Non-PASC 20	10.09	#PASC 20
#HC 21		#Non-PASC 21		#PASC 21	4.16		#Non-PASC 21	9.68		#PASC 21	4.01			#HC 21		#Non-PASC 21	7.33	#PASC 21	4.6
#HC 22	2.39	#Non-PASC 22	1.22	#PASC 22	1.91		#Non-PASC 22			#PASC 22	7.7			#HC 22		#Non-PASC 22		#PASC 22
#HC 23	3.13	#Non-PASC 23	6.48	#PASC 23	11.62		#Non-PASC 23	3.36		#PASC 23	5.05			#HC 23	16.34	#Non-PASC 23	36.25	#PASC 23
#HC 24	3.32	#Non-PASC 24		#PASC 24	1.59		#Non-PASC 24	4.08		#PASC 24	4.3			#HC 24		#Non-PASC 24		#PASC 24	8.51
#HC 25		#Non-PASC 25	3.94	#PASC 25	4.67		#Non-PASC 25			#PASC 25	1.34			#HC 25		#Non-PASC 25		#PASC 25
#HC 26	6.53	#Non-PASC 26	7.32	#PASC 26	3.36		#Non-PASC 26			#PASC 26	7.32			#HC 26		#Non-PASC 26		#PASC 26
#HC 27	3.68	#Non-PASC 27	16.44	#PASC 27	6.71		#Non-PASC 27	8.31		#PASC 27	5.5			#HC 27	14.87	#Non-PASC 27		#PASC 27	10.49
#HC 28		#Non-PASC 28	2.51	#PASC 28	1.46		#Non-PASC 28	4.97		#PASC 28	1.34			#HC 28		#Non-PASC 28		#PASC 28
#HC 29	12.33	#Non-PASC 29	2.04	#PASC 29	4.16		#Non-PASC 29	5.8		#PASC 29	1.04			#HC 29		#Non-PASC 29	1.59	#PASC 29	6.93
#HC 30		#Non-PASC 30	5.95	#PASC 30	5.27		#Non-PASC 30	7.09		#PASC 30	7.39			#HC 30		#Non-PASC 30		#PASC 30
#HC 31	34.79	#Non-PASC 31	3.29	#PASC 31	2.86		#Non-PASC 31		5.87	#PASC 31	6.1			#HC 31	6.68	#Non-PASC 31		#PASC 31	1.96
#HC 32	4.95	#Non-PASC 32	19.59	#PASC 32	4.01		#Non-PASC 32		2.11	#PASC 32	3.5			#HC 32		#Non-PASC 32		#PASC 32
#HC 33	36.93	#Non-PASC 33	6.48	#PASC 33	18.11		#Non-PASC 33			#PASC 33	2.58			#HC 33		#Non-PASC 33		#PASC 33
#HC 34	5.83	#Non-PASC 34	5.8	#PASC 34	7.7		#Non-PASC 34		16.44	#PASC 34	1.34			#HC 34	9.59	#Non-PASC 34	2.7	#PASC 34
#HC 35		#Non-PASC 35	1.97	#PASC 35	9.38		#Non-PASC 35		2.51	#PASC 35	5.5			#HC 35		#Non-PASC 35	45.99	#PASC 35	31.29
#HC 36	4.41	#Non-PASC 36	4.08	#PASC 36	5.05		#Non-PASC 36		5.95	#PASC 36	1.91			#HC 36	12.59	#Non-PASC 36		#PASC 36
#HC 37	10.16	#Non-PASC 37	1.84	#PASC 37	4.3		#Non-PASC 37		4.82	#PASC 37	1.78			#HC 37		#Non-PASC 37	17.23	#PASC 37
		#Non-PASC 38	4.82	#PASC 38	6.71		#Non-PASC 38		7.55	#PASC 38		3.21				#Non-PASC 38		#PASC 38	2.7
		#Non-PASC 39	7.55	#PASC 39	1.34		#Non-PASC 39		3.57	#PASC 39		2.44				#Non-PASC 39		#PASC 39
		#Non-PASC 40	3.57	#PASC 40	19		#Non-PASC 40			#PASC 40		4.16				#Non-PASC 40	0.89	#PASC 40	52.94
		#Non-PASC 41	7.32	#PASC 41	5.5		#Non-PASC 41		15.06	#PASC 41		2.17				#Non-PASC 41		#PASC 41
		#Non-PASC 42	9.68	#PASC 42	1.34		#Non-PASC 42		7.85	#PASC 42		1.91				#Non-PASC 42	2.7	#PASC 42
		#Non-PASC 43	20.9	#PASC 43	1.84		#Non-PASC 43			#PASC 43						#Non-PASC 43	4.6	#PASC 43
		#Non-PASC 44	3.36	#PASC 44	1.04		#Non-PASC 44		10.6	#PASC 44						#Non-PASC 44	1.59	#PASC 44
		#Non-PASC 45	1.16	#PASC 45	0.99		#Non-PASC 45		2.24	#PASC 45		3.94				#Non-PASC 45		#PASC 45
		#Non-PASC 46	4.08	#PASC 46	7.39		#Non-PASC 46			#PASC 46		2.86				#Non-PASC 46		#PASC 46
		#Non-PASC 47	0.88	#PASC 47	0.88		#Non-PASC 47		1.9	#PASC 47		1.84				#Non-PASC 47		#PASC 47
		#Non-PASC 48	1.1	#PASC 48	6.1		#Non-PASC 48		2.24	#PASC 48		0.99				#Non-PASC 48		#PASC 48	27.43
		#Non-PASC 49	15.06	#PASC 49	3.5		#Non-PASC 49			#PASC 49						#Non-PASC 49		#PASC 49
		#Non-PASC 50	8.31	#PASC 50	1.52		#Non-PASC 50			#PASC 50		1.52				#Non-PASC 50	10.09	#PASC 50
		#Non-PASC 51	15.59	#PASC 51	3		#Non-PASC 51			#PASC 51		3				#Non-PASC 51		#PASC 51	15.64
		#Non-PASC 52	4.97	#PASC 52	2.58		#Non-PASC 52			#PASC 52		0.99				#Non-PASC 52		#PASC 52
		#Non-PASC 53	5.8	#PASC 53	0.99		#Non-PASC 53			#PASC 53		2.38				#Non-PASC 53		#PASC 53
		#Non-PASC 54	7.85	#PASC 54	20.17		#Non-PASC 54			#PASC 54		2.31				#Non-PASC 54	6.93	#PASC 54
		#Non-PASC 55		#PASC 55	2.38		#Non-PASC 55			#PASC 55						#Non-PASC 55	4.19	#PASC 55
		#Non-PASC 56	10.6	#PASC 56	1.34		#Non-PASC 56			#PASC 56		1.91				#Non-PASC 56	2.7	#PASC 56
		#Non-PASC 57	7.09	#PASC 57	5.5		#Non-PASC 57			#PASC 57		3.94				#Non-PASC 57	1.96	#PASC 57
		#Non-PASC 58	2.24	#PASC 58	2.31		#Non-PASC 58			#PASC 58		3.5				#Non-PASC 58	8.9	#PASC 58
		#Non-PASC 59		#PASC 59	27.73		#Non-PASC 59			#PASC 59		2.72				#Non-PASC 59	12.07	#PASC 59	26.89
		#Non-PASC 60	1.91	#PASC 60	1.91		#Non-PASC 60			#PASC 60						#Non-PASC 60	8.51	#PASC 60	7.33
		#Non-PASC 61	3.94	#PASC 61	19.15		#Non-PASC 61			#PASC 61						#Non-PASC 61		#PASC 61	25.09
		#Non-PASC 62	1.9	#PASC 62	2.72		#Non-PASC 62			#PASC 62						#Non-PASC 62	5.64	#PASC 62	4.21
		#Non-PASC 63	2.24				#Non-PASC 63									#Non-PASC 63	12.07
		#Non-PASC 64	3.5				#Non-PASC 64									#Non-PASC 64
		#Non-PASC 65	1.78				#Non-PASC 65									#Non-PASC 65
IFN-β (pg/ml)							IFN-λ2/3 (pg/ml)							Correlation between CD8+EOMES+ and IFN-λ2/3
Fig. 5D	Mild	Severe		Mild	Severe		Fig. 5E							Fig.5F	CD8 Eomes	IFN-λ2/3 Non-PASC	IFN-λ2/3 PASC
#Non-PASC 1			#PASC 1				#HC 1	21.96	#Non-PASC 1	191.18	#PASC 1	94.53			23.2	192.77
#Non-PASC 2	3.83		#PASC 2	39.46			#HC 2	172.75	#Non-PASC 2	103.01	#PASC 2	96.68			60.4
#Non-PASC 3			#PASC 3				#HC 3	130.29	#Non-PASC 3	219.44	#PASC 3				55.8
#Non-PASC 4			#PASC 4				#HC 4		#Non-PASC 4		#PASC 4	161.63			42.8	218.05
#Non-PASC 5	4.44		#PASC 5				#HC 5	29.54	#Non-PASC 5		#PASC 5	53.72			27.9	177.88
#Non-PASC 6			#PASC 6	29.61			#HC 6	140.69	#Non-PASC 6	192.77	#PASC 6				43.6	105.25
#Non-PASC 7			#PASC 7				#HC 7		#Non-PASC 7		#PASC 7				62.39	205.08
#Non-PASC 8	1.96		#PASC 8				#HC 8	48.33	#Non-PASC 8	38.63	#PASC 8	338.77			38.76	139.35
#Non-PASC 9	14.85		#PASC 9	8.51			#HC 9	163.06	#Non-PASC 9	77.44	#PASC 9				35.88
#Non-PASC 10	10.09		#PASC 10				#HC 10	56.35	#Non-PASC 10	218.05	#PASC 10	84.92			45.79	176.15
#Non-PASC 11	7.33		#PASC 11				#HC 11	101.77	#Non-PASC 11	90.62	#PASC 11	90.62			62.1	141.51
#Non-PASC 12			#PASC 12				#HC 12	43.21	#Non-PASC 12	155.85	#PASC 12	169.04			37.14	200.56
#Non-PASC 13			#PASC 13	2.7			#HC 13	54.37	#Non-PASC 13	316.31	#PASC 13	25.96			26.62	167.21
#Non-PASC 14			#PASC 14				#HC 14	33.8	#Non-PASC 14	44.04	#PASC 14				42.03	115.86
#Non-PASC 15			#PASC 15				#HC 15	59.31	#Non-PASC 15	177.88	#PASC 15				11.16	128.08
#Non-PASC 16			#PASC 16	8.51			#HC 16	49.34	#Non-PASC 16	105.25	#PASC 16				17.02	165.37
#Non-PASC 17	2.7		#PASC 17	25.09			#HC 17	24.14	#Non-PASC 17	213.82	#PASC 17				27.02	161.63
#Non-PASC 18			#PASC 18	1.24			#HC 18		#Non-PASC 18	90.62	#PASC 18	223.56			50.81	62.33
#Non-PASC 19			#PASC 19				#HC 19		#Non-PASC 19	205.08	#PASC 19	161.63			16.5	246.66
#Non-PASC 20	17.23		#PASC 20	4.6			#HC 20		#Non-PASC 20	139.35	#PASC 20	298.54			38.03	38.6
#Non-PASC 21	2.7		#PASC 21	36.25			#HC 21	85.76	#Non-PASC 21		#PASC 21	102.46			30.03	105.25
#Non-PASC 22	4.6		#PASC 22	8.51			#HC 22	57.34	#Non-PASC 22	90.62	#PASC 22	52.45			49.6	90.62
#Non-PASC 23			#PASC 23				#HC 23	131.91	#Non-PASC 23		#PASC 23	84.23			46.32	99.6
#Non-PASC 24			#PASC 24				#HC 24	90.27	#Non-PASC 24	241.74	#PASC 24	132.69			43.9	213.82
#Non-PASC 25			#PASC 25	10.49			#HC 25	67.08	#Non-PASC 25	176.15	#PASC 25	99.6			16.63	208.04
#Non-PASC 26			#PASC 26				#HC 26	93.85	#Non-PASC 26		#PASC 26	235.43			29	120.87
#Non-PASC 27	10.09		#PASC 27	6.93			#HC 27	56.35	#Non-PASC 27		#PASC 27	147.81			26.2
#Non-PASC 28			#PASC 28				#HC 28	112.92	#Non-PASC 28	141.51	#PASC 28	123.32			36.5
#Non-PASC 29			#PASC 29				#HC 29	100.89	#Non-PASC 29	149.86	#PASC 29	93.69			34.7	191.18
#Non-PASC 30	1.96		#PASC 30				#HC 30		#Non-PASC 30	200.56	#PASC 30	87.47			29.2
#Non-PASC 31			#PASC 31	27.43			#HC 31	116.28	#Non-PASC 31	186.3	#PASC 31	77.44			30.9	77.44
#Non-PASC 32			#PASC 32				#HC 32	116.28	#Non-PASC 32	167.21	#PASC 32	191.18			56.2	240.49
#Non-PASC 33			#PASC 33				#HC 33	212.56	#Non-PASC 33	115.86	#PASC 33	222.2			44.67	219.44
#Non-PASC 34			#PASC 34				#HC 34	134.32	#Non-PASC 34	128.08	#PASC 34	165.37			28.79	149.86
#Non-PASC 35			#PASC 35	1.59			#HC 35		#Non-PASC 35	165.37	#PASC 35	123.32			42.6	123.32
#Non-PASC 36			#PASC 36				#HC 36	26.31	#Non-PASC 36	161.63	#PASC 36	107.98			34.9	174.4
#Non-PASC 37			#PASC 37				#HC 37	109.52	#Non-PASC 37	123.32	#PASC 37				30.48	216.65
#Non-PASC 38			#PASC 38						#Non-PASC 38	174.4	#PASC 38	125.72			23.8	62.33
#Non-PASC 39		0.89	#PASC 39		8.11				#Non-PASC 39	216.65	#PASC 39	187.94			47.8	208.04
#Non-PASC 40			#PASC 40						#Non-PASC 40	143.64	#PASC 40	245.44			48.16
#Non-PASC 41			#PASC 41						#Non-PASC 41	62.33	#PASC 41	49.04			53.5	226.26
#Non-PASC 42		6.93	#PASC 42						#Non-PASC 42	38.63	#PASC 42	176.15			50.4	231.55
#Non-PASC 43		4.19	#PASC 43						#Non-PASC 43	246.66	#PASC 43	38.63			55.6	195.93
#Non-PASC 44		2.7	#PASC 44		45.63				#Non-PASC 44	62.33	#PASC 44	130.4			72.7
#Non-PASC 45		8.9	#PASC 45		24.31				#Non-PASC 45	105.25	#PASC 45	216.65			15.39
#Non-PASC 46		12.07	#PASC 46						#Non-PASC 46	90.62	#PASC 46	93.69			18.87	94.53
#Non-PASC 47		5.64	#PASC 47						#Non-PASC 47	99.6	#PASC 47	222.2			24.8	96.68
#Non-PASC 48		12.07	#PASC 48						#Non-PASC 48	208.04	#PASC 48	141.51			45.7
#Non-PASC 49			#PASC 49						#Non-PASC 49	213.82	#PASC 49	93.69			56.39		161.63
#Non-PASC 50			#PASC 50						#Non-PASC 50	123.32	#PASC 50	102.46			35.9		103.01
#Non-PASC 51			#PASC 51		31.29				#Non-PASC 51	208.04	#PASC 51	113.29			50.1
#Non-PASC 52			#PASC 52		19.6				#Non-PASC 52	120.87	#PASC 52	155.85			46.6		84.23
#Non-PASC 53			#PASC 53						#Non-PASC 53	226.26	#PASC 53	255.01			48.2
#Non-PASC 54			#PASC 54						#Non-PASC 54		#PASC 54	172.63			18.55
#Non-PASC 55			#PASC 55						#Non-PASC 55	231.55	#PASC 55	143.64			28.01		84.92
#Non-PASC 56			#PASC 56						#Non-PASC 56	240.49	#PASC 56	53.72			28.3		90.62
#Non-PASC 57			#PASC 57						#Non-PASC 57	195.93	#PASC 57	170.84			67		316.31
#Non-PASC 58			#PASC 58		15.64				#Non-PASC 58		#PASC 58	170.3			34.4		44.04
#Non-PASC 59			#PASC 59		26.89				#Non-PASC 59	66.34	#PASC 59	137.16			55.4
#Non-PASC 60			#PASC 60		7.33				#Non-PASC 60	147.81	#PASC 60	143.64			67.5		213.82
#Non-PASC 61			#PASC 61		68.9				#Non-PASC 61		#PASC 61	161.63			28.81		25.96
#Non-PASC 62			#PASC 62						#Non-PASC 62		#PASC 62				27.7		90.62
#Non-PASC 63									#Non-PASC 63						43.3		161.63
#Non-PASC 64									#Non-PASC 64	17.92					58.2		298.54
#Non-PASC 65									#Non-PASC 65	63.62					59		90.62
															70.07		338.77
															37.9		132.69
															65.2		99.6
															30.44		235.43
															34.19		147.81
															31.1		123.32
															32.2		245.44
															41		186.3
															78.2		77.44
															23.3		191.18
															72.4		222.2
															42.83		123.32
															40.3		107.98
															31		125.72
															33.09		143.64
															25		93.69
															44.64		49.04
																	38.63
															39.5		216.65
															34.9		93.69
																	222.2
																	141.51
															47.4		113.29
															63.6		255.01
															46.6		143.64
															53.9		53.72
															26.2		66.34
															53.7		143.64
															31.7		17.92
															59.6
															54.7		53.72
															50.5		90.62
															43.86		155.85
															41.62		169.04
															58.6
															61.14
															69.8
															88.7		223.56
															64.6		102.46
															72.94
															39.28		52.45
															56.56
															33.8		87.47
															27.3		165.37
															32.11
															34.52		187.94
															37.9		176.15
															41.59		130.4
															32.2		123.32
															39.4		93.69
															45.3		102.46
															27		155.85
															57.8		172.63
															31.6		170.84
															35.12		170.3
															38.6		137.16
															58.2		147.81
															43.9
															42.1		161.63

## Sheet: Figure 6
CD8 β7 integrin (Percentage)							CD8 β7 integrin (Percentage)							CD8 Eomes(Percentage)					Correlation between CD8 β7 integrin and IFN-λ2/3
Fig. 6A							Fig. 6B	Mild	Severe		Mild	Severe		Fig. 6C	CD8 B7Int	CD8 Eomes Non-PASC	CD8 Eomes PASC		Fig. 6D	CD8 B7Int	IFN-λ2/3 Non-PASC	IFN-λ2/3 PASC
#HC 1	25.8	#Non-PASC 1	30.6	#PASC 1	18.7		#Non-PASC 1	10.3		#PASC 1	14.8				10.3	60.4				10.3	192.77
#HC 2		#Non-PASC 2	10.8	#PASC 2	13.4		#Non-PASC 2	4.18		#PASC 2	34.8				14.9	30.9				4.18
#HC 3	17.9	#Non-PASC 3	9.11	#PASC 3	21.4		#Non-PASC 3	10.3		#PASC 3	21.2				29.3	18.55				10.3
#HC 4		#Non-PASC 4	18.6	#PASC 4	25.1		#Non-PASC 4	23.2		#PASC 4	22.5				12.9	56.2				23.2	218.05
#HC 5	20.4	#Non-PASC 5	15.6	#PASC 5	28.9		#Non-PASC 5	12		#PASC 5	24.5				4.18	23.2				12	177.88
#HC 6	20.7	#Non-PASC 6	22.5	#PASC 6	15.2		#Non-PASC 6	22		#PASC 6	29.3				10.3	55.8				22	105.25
#HC 7	20.9	#Non-PASC 7	23.4	#PASC 7	14.6		#Non-PASC 7	5.09		#PASC 7	24.3				23.2	42.8				5.09	205.08
#HC 8	19.1	#Non-PASC 8	19	#PASC 8	9.87		#Non-PASC 8	30.2		#PASC 8	44.7				12	27.9				30.2	139.35
#HC 9	25.8	#Non-PASC 9	17.1	#PASC 9	24.1		#Non-PASC 9	15.9		#PASC 9	8.68				22	43.6				15.9
#HC 10		#Non-PASC 10	14.9	#PASC 10	15.9		#Non-PASC 10	9.76		#PASC 10	10				16.5	44.67				9.76	176.15
#HC 11	15	#Non-PASC 11	21.8	#PASC 11	24.4		#Non-PASC 11	5.33		#PASC 11	12.5				5.09	62.39				5.33	141.51
#HC 12	19	#Non-PASC 12	22.6	#PASC 12	34.9		#Non-PASC 12	12.7		#PASC 12	12				8.71	58.6				12.7	200.56
#HC 13	26.5	#Non-PASC 13	20.9	#PASC 13	20.9		#Non-PASC 13	13.2		#PASC 13	38				3.36	61.14				13.2	167.21
#HC 14	31.1	#Non-PASC 14	20.8	#PASC 14	8.16		#Non-PASC 14	7.6		#PASC 14	24.8				38	28.81				7.6	115.86
#HC 15	35.8	#Non-PASC 15	18.2	#PASC 15			#Non-PASC 15	39.8		#PASC 15	16.4				24.8	27.7				39.8	128.08
#HC 16	28.4	#Non-PASC 16	23.9	#PASC 16	22.3		#Non-PASC 16	29.9		#PASC 16	13.1				30.2	38.76				29.9	165.37
#HC 17	16.7	#Non-PASC 17	39.8	#PASC 17	30.4		#Non-PASC 17	18		#PASC 17	15.1				15.9	62.1				18	161.63
#HC 18		#Non-PASC 18	24.4	#PASC 18	26.2		#Non-PASC 18	26.4		#PASC 18	9.05				13.1	58.2				26.4	62.33
#HC 19		#Non-PASC 19	37.5	#PASC 19	27.8		#Non-PASC 19	42.7		#PASC 19	28				9.05	70.07				42.7	38.63
#HC 20	13.5	#Non-PASC 20	17	#PASC 20	24		#Non-PASC 20	36.9		#PASC 20	9.83				9.76	35.88				36.9	246.66
#HC 21	10.4	#Non-PASC 21	39.4	#PASC 21	23.1		#Non-PASC 21	40		#PASC 21	16				5.33	45.79				40	105.25
#HC 22	18	#Non-PASC 22	28.2	#PASC 22	27.3		#Non-PASC 22	9.49		#PASC 22	10.4				12.7	53.5				9.49	90.62
#HC 23	21.4	#Non-PASC 23	20.8	#PASC 23	4.56		#Non-PASC 23	9.28		#PASC 23	18.1				16	30.44				9.28	99.6
#HC 24	33.6	#Non-PASC 24	40	#PASC 24	4.06		#Non-PASC 24	12.4		#PASC 24	7.71				15.3	56.56				12.4	213.82
#HC 25	27.1	#Non-PASC 25	1.32	#PASC 25	11.8		#Non-PASC 25	15.7		#PASC 25	20.1				11.4	32.11				15.7	208.04
#HC 26	11.8	#Non-PASC 26	5.96	#PASC 26	5.38		#Non-PASC 26	26.6		#PASC 26	17.6				13.2	26.62				26.6	120.87
#HC 27	24	#Non-PASC 27	10.3	#PASC 27	20.9		#Non-PASC 27	28.7		#PASC 27	30.2				6.67	28.79				28.7
#HC 28	16.7	#Non-PASC 28	9.74	#PASC 28	39.8		#Non-PASC 28	37.9		#PASC 28	15.5				9.3	42.6				37.9
#HC 29	32	#Non-PASC 29	12.4	#PASC 29	9.88		#Non-PASC 29	43.4		#PASC 29	28.6				7.6	30.3				43.4	191.18
#HC 30	16.9	#Non-PASC 30	22.9	#PASC 30	27.6		#Non-PASC 30	25.2		#PASC 30	33.3				23.9	34.9				25.2
#HC 31	18.2	#Non-PASC 31	7.85	#PASC 31	8.52		#Non-PASC 31		14.9	#PASC 31	26.3				39.8	42.03				14.9	77.44
#HC 32	17.4	#Non-PASC 32	11.9	#PASC 32	16.5		#Non-PASC 32		12.9	#PASC 32	19.7				28.6	42.83				12.9	240.49
#HC 33	12.1	#Non-PASC 33	2.4	#PASC 33	21.8		#Non-PASC 33		16.5	#PASC 33	25				29.9	11.16				16.5	219.44
#HC 34	31.5	#Non-PASC 34	9.49	#PASC 34	5.59		#Non-PASC 34		26.67	#PASC 34	8.63				18	17.02				26.67	149.86
#HC 35	12.6	#Non-PASC 35	6.71	#PASC 35	3.45		#Non-PASC 35		19.3	#PASC 35	21.9				26.4	50.81				19.3	123.32
#HC 36	35.4	#Non-PASC 36	6.91	#PASC 36	0		#Non-PASC 36		23.9	#PASC 36	22					37.14				23.9	174.4
#HC 37	22.8	#Non-PASC 37	4.29	#PASC 37	13.5		#Non-PASC 37		29.2	#PASC 37	21.3				36.9	38.03				29.2	216.65
		#Non-PASC 38	2.7	#PASC 38	3.15		#Non-PASC 38		45.8	#PASC 38	23.4				29.2	30.48				45.8	62.33
		#Non-PASC 39	6.05	#PASC 39	4.01		#Non-PASC 39		13	#PASC 39		8.71				23.8				13	208.04
		#Non-PASC 40	26.1	#PASC 40	18.2		#Non-PASC 40		17.23	#PASC 40		3.36			13	47.8				17.23
		#Non-PASC 41	11.5	#PASC 41	15		#Non-PASC 41		8.61	#PASC 41		7.4			22	39.5				8.61	226.26
		#Non-PASC 42	13.5	#PASC 42	5.92		#Non-PASC 42		16.5	#PASC 42		7			40	30.03				16.5	231.55
		#Non-PASC 43	17.8	#PASC 43	13.9		#Non-PASC 43		11.1	#PASC 43		5.96			9.49	49.6				11.1	195.93
		#Non-PASC 44	29.7	#PASC 44	9.73		#Non-PASC 44		27.55	#PASC 44		5.72			9.28	46.32				27.55
		#Non-PASC 45	10.4	#PASC 45	25.2		#Non-PASC 45		14.6	#PASC 45		18.6			7.23	48.16				14.6
		#Non-PASC 46	19.9	#PASC 46	20.4		#Non-PASC 46		13.6	#PASC 46		4.99			12.4	43.9				13.6	94.53
		#Non-PASC 47	3.33	#PASC 47	9.46		#Non-PASC 47		37.9	#PASC 47		15.3			15.7	16.63				37.9	96.68
		#Non-PASC 48	20.9	#PASC 48	25.7		#Non-PASC 48		25.9	#PASC 48		4.9			26.6	29				25.9
		#Non-PASC 49	2.84	#PASC 49	30.9		#Non-PASC 49		29.3	#PASC 49		11.4			8.61	16.5				14.8		161.63
		#Non-PASC 50	14.6	#PASC 50	18.3		#Non-PASC 50		6.29	#PASC 50		16.3			28.7	26.2				34.8		103.01
		#Non-PASC 51	12	#PASC 51	9.7		#Non-PASC 51		21.5	#PASC 51		6.9			12.3	27				21.2
		#Non-PASC 52	32.7	#PASC 52	4.03		#Non-PASC 52		34.2	#PASC 52		8.83			37.9	36.5				22.5		84.23
		#Non-PASC 53	10.9	#PASC 53	15.3		#Non-PASC 53		23.3	#PASC 53		20.5				34.7				24.5
		#Non-PASC 54	29.5	#PASC 54	30		#Non-PASC 54			#PASC 54		22.2			16.5	50.4				29.3
		#Non-PASC 55	14.3	#PASC 55	10.2		#Non-PASC 55			#PASC 55		24.2			11.1	55.6				24.3		84.92
		#Non-PASC 56		#PASC 56	15.2		#Non-PASC 56			#PASC 56		12.3			7.55	72.7				44.7		90.62
		#Non-PASC 57	17.7	#PASC 57	23.2		#Non-PASC 57			#PASC 57		23.7			25.2	29.2				8.68		316.31
		#Non-PASC 58	11.7	#PASC 58	25.6		#Non-PASC 58			#PASC 58		23.3			14.6	15.39				10		44.04
		#Non-PASC 59	5.27	#PASC 59	10.6		#Non-PASC 59			#PASC 59		11.6			13.6	18.87				12.5
		#Non-PASC 60	14.2	#PASC 60	9.33		#Non-PASC 60			#PASC 60		17.9			31.3	54.7				12		213.82
		#Non-PASC 61	21.6	#PASC 61			#Non-PASC 61			#PASC 61		18			21.5	44.6				38		25.96
		#Non-PASC 62	1.8	#PASC 62			#Non-PASC 62			#PASC 62					37.9	24.8				24.8		90.62
		#Non-PASC 63	32.6				#Non-PASC 63								25.9	45.7				16.4		161.63
		#Non-PASC 64	2.24				#Non-PASC 64								34.2	30.44				13.1		298.54
		#Non-PASC 65	11.9				#Non-PASC 65								27.3	43.86				15.1		90.62
															14.8		56.39			9.05		338.77
															34.8		35.9			28		132.69
															21.2		50.1			9.83		99.6
															22.5		46.6			16		235.43
															24.5		48.2			10.4		147.81
															4.66		41.62			18.1		123.32
															24.3		28.01			7.71		245.44
																	28.3			20.1		186.3
															8.68		67			17.6		77.44
															10		34.4			30.2		191.18
															12.5		55.4			15.5		222.2
															12		67.5			28.6		123.32
															7.4		69.8			33.3		107.98
															16.4		37.9			26.3		125.72
															7		88.7			19.7		143.64
															15.1		59			25		93.69
															5.96		64.6			8.63		49.04
															5.72		72.94			21.9		38.63
															18.6		39.28			22		216.65
															28		10.2			21.3		93.69
															9.83		65.2			23.4		222.2
															4.99		33.8			20.7		141.51
															4.9		27.3			18.9		113.29
															10.4		34.19			10.7		255.01
															18.1		31.1			10.6		143.64
															7.71		32.2			22.5		53.72
															20.1		41			5.97		66.34
															17.6		78.2			11.2		143.64
															30.2		43.3			29.8		17.92
															15.5		72.4			13.6
															16.3		34.52			31.3		53.72
															33.3		40.3			25.8		90.62
															26.3		31			27.3		155.85
															19.7		33.09			4.66		169.04
															6.9		37.9			8.71
															25		25			3.36
															8.63		44.64			7.4
															8.83		41.59			7		223.56
															21.9		14.86			5.96		102.46
															20.5		32.2			5.72
															21.3		63.6			18.6		52.45
															23.4		17.87			4.99
															22.2		39.4			15.3		87.47
															20.7		17.22			4.9		165.37
															24.2		45.3			11.4
															18.9		47.4			16.3		187.94
															10.7		34.9			6.9		176.15
															10.6		46.6			8.83		130.4
															22.5		53.9			20.5		123.32
															23.7		57.8			22.2		93.69
															23.3		31.6			24.2		102.46
															5.97		26.2			12.3		155.85
															11.6		35.12			23.7		172.63
															11.2		53.7			23.3		170.84
															17.9		38.6			11.6		170.3
															29.8		31.7			17.9		137.16
															13.6		59.6			18		147.81
															18		58.2			29.3
															29.3		43.9			6.29		161.63
															6.29		42.1
															25.8		50.5
															19.7		42.9

## Sheet: Figure 7
Anti-N (OD values)							Anti-S (OD values)							Anti-N (OD values)
Fig. 7A							Fig. 7B							Fig. 7C	Mild	Severe		Mild	Severe
Non-PASC			PASC				Non-PASC			PASC				#Non-PASC 1	0.78		#PASC 1	2.7
IgA	IgM	IgG	IgA	IgM	IgG		IgA	IgM	IgG	IgA	IgM	IgG		#Non-PASC 2	0.37		#PASC 2	0.24
0.115	0.128	2.002	0.184	0.206	3.059		0.258	0.058	1.415	0.187	0.13	1.426		#Non-PASC 3	0.18		#PASC 3	0.37
1.711	0.098	2.47	0.068	0.14	1.873		0.23	0.118	1.574	0.531	0.092	1.563		#Non-PASC 4	1.94		#PASC 4	0.35
1.117	0.069	0.397	1.85	0.117	2.549		0.09	0.027	0.673	0.36	0.061	2.113		#Non-PASC 5	0.61		#PASC 5	0.6
0.353	0.172	0.528	0.488	0.254	1.258		0.272	0.119	1.211	0.089	0.119	1.064		#Non-PASC 6	1.21		#PASC 6	0.13
0.029	0.026	0.757	0.099	0.153	0.895		0.033	0.051	0.389	0.115	0.06	0.978		#Non-PASC 7	0.63		#PASC 7	0.66
0.134	0.289	0.784	0.319	0.102	1.107		0.258	0.221	1.989	0.624	0.073	2.414		#Non-PASC 8	0.27		#PASC 8	0.11
0.077	0.063	0.355	0.405	0.064	0.576		0.347	0.033	1.02	0.337	0.043	2.43		#Non-PASC 9	0.06		#PASC 9	0.58
0.132	0.038	0.129	0.094	0.086	0.702		0.067	0.026	0.046	0.056	0.094	0.734		#Non-PASC 10	0.39		#PASC 10	0.65
0.077	0.065	2.075	0.098	0.049	1.171		0.098	0.163	1.191	0.197	0.138	2.142		#Non-PASC 11	0.42		#PASC 11	0.21
0.321	0.197	2	0.266	0.043	0.83		0.145	0.163	0.632	0.922	0.048	3.145		#Non-PASC 12	0.35		#PASC 12	0.37
0.059	0.209	1.051	0.319	0.092	0.177		0.118	0.101	1.415	0.19	0.061	0.718		#Non-PASC 13	0.2		#PASC 13	0.18
0.318	0.218	1.72	1.07	0.052	2.541		0.379	0.354	1.637	0.121	0.032	1.361		#Non-PASC 14	0.15		#PASC 14	0.15
0.355	0.281	1.085	0.165	0.127	0.656		0.09	0.108	1.356	0.332	0.101	1.411		#Non-PASC 15	0.26		#PASC 15	1.19
0.502	0.064	1.957	0.056	0.062	0.483		0.071	0.041	0.487	0.096	0.035	0.993		#Non-PASC 16	1.64		#PASC 16	0.79
0.559	0.054	1.125	0.307	0.038	0.371		0.654	0.033	1.456	0.454	0.021	0.768		#Non-PASC 17	2.27		#PASC 17	1.19
0.103	0.094	0.99	0.443	0.204	2.175		0.159	0.078	1.202	0.461	0.045	2.239		#Non-PASC 18	2.37		#PASC 18	0.5
0.068	0.151	1.219	0.182	0.122	1.602		0.332	0.299	0.981	0.269	0.23	1.532		#Non-PASC 19	0.25		#PASC 19	0.13
0.092	0.177	1.776	0.654	0.403	3.209		0.1	0.163	2.169	0.515	0.34	1.622		#Non-PASC 20	0.15		#PASC 20	0.45
0.21	0.079	1.134	0.141	0.077	0.414		0.354	0.304	0.864	0.406	0.061	0.888		#Non-PASC 21	0.47		#PASC 21	0.29
0.253	0.295	0.576	3.259	0.238	3.023		0.13	0.14	0.95	1.463	0.208	2.73		#Non-PASC 22	1.9		#PASC 22	0.46
0.117	0.042	2.404	2.303	0.405	2.929		0.217	0.038	2.275	0.996	0.507	2.997		#Non-PASC 23	0.18		#PASC 23	0.86
0.077	0.041	0.579	0.309	0.069	0.67		0.072	0.022	0.709	0.155	0.239	1.281		#Non-PASC 24	0.44		#PASC 24	0.66
0.276	0.103	1.913	0.546	0.226	2.274		0.229	0.134	2.006	0.316	0.331	1.778		#Non-PASC 25	0.57		#PASC 25	0.74
0.17	0.163	2.193	0.579	0.118	0.48		0.088	0.161	2.038	0.079	0.04	0.708		#Non-PASC 26	1.21		#PASC 26	1.4
0.896	0.122	3.13	0.155	0.089	0.515		1.376	0.16	2.05	0.176	0.053	1.496		#Non-PASC 27	0.4		#PASC 27	0.83
0.198	0.091	2.224	0.1	0.193	0.708		0.262	0.055	2.62	0.164	0.67	0.831		#Non-PASC 28	0.19		#PASC 28	0.36
0.207	0.241	0.343	0.536	0.04	3.129		0.572	0.711	3.64	0.182	0.026	1.22		#Non-PASC 29	0.56		#PASC 29	0.34
0.1	0.166	0.061	0.434	0.031	0.726		0.076	0.075	0.028	0.145	0.049	0.511		#Non-PASC 30	0.38		#PASC 30	0.27
0.2	0.731	0.656	0.223	0.119	1.426		0.413	0.554	2.496	0.216	0.052	0.512		#Non-PASC 31	0.0723		#PASC 31	0.76
0.108	0.139	0.047	2.898	0.101	2.776		0.159	0.081	0.038	0.798	0.123	1.546		#Non-PASC 32	0.0812		#PASC 32	0.22
0.207	0.028	0.343	0.246	0.083	1.959		0.147	0.02	0.399	1.626	0.19	1.696		#Non-PASC 33	0.0675		#PASC 33	0.33
1.574	0.226	1.163	0.098	0.028	1.473		0.33	0.15	1.539	2.171	0.029	1.899		#Non-PASC 34	0.0715		#PASC 34	0.26
1.599	0.118	0.726	0.147	0.166	2.667		0.042	0.079	0.979	0.281	0.116	2.639		#Non-PASC 35	0.095		#PASC 35	0.58
2.318	0.096	0.687	0.191	0.119	2.061		0.054	0.058	1.032	0.136	0.063	1.345		#Non-PASC 36	0.1		#PASC 36	0.44
0.132	0.142	1.516	0.591	0.148	0.735		0.115	0.081	1.832	0.183	0.071	0.878		#Non-PASC 37	0.13		#PASC 37	1.87
0.104	0.099	0.365	0.68	0.244	2.31		0.048	0.119	0.393	0.314	0.178	1.331		#Non-PASC 38	0.75		#PASC 38	2.27
0.189	0.292	2.098	0.051	0.099	1.619		0.168	0.214	1.875	0.128	0.046	1.832		#Non-PASC 39		0.36	#PASC 39	0.33
0.146	0.185	1.425	0.412	0.089	1.719		0.098	0.155	1.401	1.066	0.763	2.455		#Non-PASC 40		0.29	#PASC 40	0.18
0.115	0.485	1.395	0.063	0.063	1.227		0.065	0.337	1.553	0.223	0.05	1.107		#Non-PASC 41		0.46	#PASC 41		1.17
0.081	0.095	1.298	0.907	0.138	2.102		0.064	0.066	1.327	0.054	0.081	1.394		#Non-PASC 42		0.18	#PASC 42		3.3
0.041	0.033	1.083	0.038	0.069	0.476		0.04	0.021	1.065	0.088	0.055	1.269		#Non-PASC 43		0.18	#PASC 43		0.36
0.141	0.065	1.084	0.866	0.094	3.176		0.147	0.043	1.044	0.104	0.071	0.725		#Non-PASC 44		0.15	#PASC 44		0.25
0.145	0.118	2.034	0.954	0.081	1.221		0.119	0.088	2.085	1.653	0.032	2.066		#Non-PASC 45		0.26	#PASC 45		0.72
0.081	0.23	1.825	0.086	0.349	2.584		0.08	0.143	2.02	0.665	0.263	2.297		#Non-PASC 46		0.24	#PASC 46		3.7
0.042	0.14	0.704	0.711	0.13	1.041		0.04	0.091	0.666	0.274	0.059	0.634		#Non-PASC 47		0.15	#PASC 47		0.43
0.316	0.63	2.101	0.258	0.21	2.118		0.312	0.483	2.566	0.137	0.109	1.717		#Non-PASC 48		0.08	#PASC 48		0.99
1.637	0.151	1.498	0.352	0.074	1.214		0.178	0.072	1.767	0.341	0.04	2.207		#Non-PASC 49		0.33	#PASC 49		1.48
0.28	0.2	1.89	0.096	0.044	2.166		0.096	0.114	1.757	0.077	0.02	2.161		#Non-PASC 50		0.25	#PASC 50		0.97
0.046	0.133	1.177	0.205	0.047	1.943		0.038	0.052	1.177	0.099	0.054	0.913		#Non-PASC 51		0.26	#PASC 51		2.61
0.112	0.059	2.191	0.434	0.623	1.293		0.252	0.054	2.209	0.651	0.516	2.106		#Non-PASC 52		0.16	#PASC 52		0.99
0.178	0.173	2.664	1.453	0.084	2.612		0.094	0.124	1.952	0.729	0.03	2.093		#Non-PASC 53		0.08	#PASC 53		0.69
0.768	0.539	2.621	0.064	0.092	2.634		0.082	0.217	0.651	0.194	0.092	2.144		#Non-PASC 54		0.175	#PASC 54		1.09
0.426	0.27	1.572	0.659	0.108	1.782		0.334	0.172	2.388	0.083	0.072	1.095		#Non-PASC 55		0.22	#PASC 55		0.26
0.073	0.248	1.87	0.223	0.092	0.625		0.146	0.166	2.31	1.179	0.061	2.239		#Non-PASC 56		0.14	#PASC 56		2.78
0.056	0.041	0.276	0.413		2.188		0.091	0.023	2.218	0.412	2.367	2.352		#Non-PASC 57		0.0628	#PASC 57		0.71
0.062	0.115	0.79	0.259	0.156	0.612		0.139	0.025	1.739	0.099	0.065	0.418		#Non-PASC 58		0.0833	#PASC 58		2.21
0.09	0.174	1.465	0.279	0.143	1.166		0.12	0.218	1.525	0.059	0.107	2.564		#Non-PASC 59		0.07853	#PASC 59		0.94
2.214	0.114	2.07	0.111	0.107	1.484		0.486	0.067	3.162	0.136	0.258	0.443		#Non-PASC 60		0.098	#PASC 60		0.74
0.091	0.075	1.604	0.029	0.098	3.058		0.146	0.047	0.872	0.137	0.083	2.066		#Non-PASC 61		0.089	#PASC 61		0.3
0.137	0.168	0.282	0.161	0.125	3.046		0.215	0.091	0.262	0.124	0.12	2.541		#Non-PASC 62		0.51	#PASC 62		3.72
0.044	0.108	0.066	2.532	0.156	3.198		0.086	0.059	0.592	0.252	0.094	1.054		#Non-PASC 63		0.76
0.103	0.202	1.5	0.545	0.084	1.305		0.077	0.196	0.984	0.166	0.053	1.938		#Non-PASC 64		2.18
0.185	0.176	2.224					0.604	0.106	0.193					#Non-PASC 65		0.55
0.04	0.168	0.244					0.093	0.204	2.953
0.153	0.118	0.78					0.139	0.039	1.043
Anti-S (OD values)							Correlation between Anti-N and IFN-λ2/3						Correlation between Anti-S and IFN-λ2/3
Fig. 7D	Mild	Severe		Mild	Severe		Fig. 7E	IFN-λ2/3	IgA anti-N Non-PASC	IgA anti-N PASC			Fig. 7F	IFN-λ2/3	IgA anti-S Non-PASC	IgA anti-S PASC
#Non-PASC 1	0.57		#PASC 1	0.49											0.572
#Non-PASC 2	0.26		#PASC 2	0.15										191.18	0.119
#Non-PASC 3	0.08		#PASC 3	0.19				94.53		1.85				219.44	0.08
#Non-PASC 4	0.23		#PASC 4	0.22				96.68		0.488					0.258
#Non-PASC 5	0.41		#PASC 5	0.53											0.076
#Non-PASC 6	0.09		#PASC 6	0.09				161.63		0.319				192.77	0.413
#Non-PASC 7	0.27		#PASC 7	0.32				103.01		0.341					0.23
#Non-PASC 8	0.16		#PASC 8	0.07										38.63	0.09
#Non-PASC 9	0.03		#PASC 9	0.09										77.44	0.04
#Non-PASC 10	0.26		#PASC 10	0.32				338.77		0.488				218.05	0.272
#Non-PASC 11	0.35		#PASC 11	0.12										177.88	0.159
#Non-PASC 12	0.15		#PASC 12	0.15				84.92		0.319				105.25	0.033
#Non-PASC 13	0.07		#PASC 13	0.08				90.62		0.331				205.08	0.258
#Non-PASC 14	0.07		#PASC 14	0.06				316.31		2.214				139.35	0.262
#Non-PASC 15	0.09		#PASC 15	0.92				44.04		0.165					0.147
#Non-PASC 16	0.04		#PASC 16	0.6				25.96		0.266				176.15	0.347
#Non-PASC 17	1.38		#PASC 17	0.12				213.82		1.07
#Non-PASC 18	0.05		#PASC 18	0.33											0.168
#Non-PASC 19	0.12		#PASC 19	0.09				90.62		0.141				141.51	0.072
#Non-PASC 20	0.05		#PASC 20	0.27				161.63		0.654				149.86	0.147
#Non-PASC 21	0.15		#PASC 21	0.14				298.54		1.85				200.56	0.088
#Non-PASC 22	0.33		#PASC 22	0.16				90.62		0.309				167.21	0.042
#Non-PASC 23	0.12		#PASC 23	0.32				84.23		0.309				115.86	1.376
#Non-PASC 24	0.09		#PASC 24	0.08				132.69		0.546				128.08	0.054
#Non-PASC 25	0.07		#PASC 25	0.08				99.6		0.579				165.37	0.115
#Non-PASC 26	0.65		#PASC 26	1.18				235.43		0.659				161.63	0.048
#Non-PASC 27	0.33		#PASC 27	0.41				147.81		2.303				123.32	0.067
#Non-PASC 28	0.1		#PASC 28	0.1				123.32		0.413				174.4	0.065
#Non-PASC 29	0.35		#PASC 29	0.06				93.69		0.259				216.65	0.098
#Non-PASC 30	0.13		#PASC 30	0.09				186.3		0.279				62.33	0.145
#Non-PASC 31	0.22		#PASC 31	0.33				77.44		0.246				38.63	0.33
#Non-PASC 32	0.05		#PASC 32	0.15				191.18		0.426				246.66	0.09
#Non-PASC 33	0.09		#PASC 33	0.18				222.2		0.147				62.33	0.379
#Non-PASC 34	0.13		#PASC 34	0.16				123.32		0.191				105.25	0.111
#Non-PASC 35	0.14		#PASC 35	0.15				107.98		0.591				90.62	0.071
#Non-PASC 36	0.08		#PASC 36	0.22				125.72		0.434				99.6	0.654
#Non-PASC 37	0.1		#PASC 37	1.63				143.64		0.051				208.04	0.159
#Non-PASC 38	0.14		#PASC 38	2.17				245.44		0.907				213.82	0.332
#Non-PASC 39	0.12		#PASC 39	0.14				49.04		0.063				208.04	0.1
#Non-PASC 40	0.12		#PASC 40	0.13				38.63		0.051				120.87	0.354
#Non-PASC 41		0.12	#PASC 41		0.36			216.65		0.866				226.26	0.098
#Non-PASC 42		0.08	#PASC 42		0.62			93.69		0.086
#Non-PASC 43		0.04	#PASC 43		0.34			222.2		0.907				231.55	0.064
#Non-PASC 44		0.31	#PASC 44		0.2			141.51		0.258				240.49	0.13
#Non-PASC 45		0.17	#PASC 45		0.19			113.29		0.866				195.93	0.178
#Non-PASC 46		0.15	#PASC 46		0.1			255.01		3.259					0.217
#Non-PASC 47		0.26	#PASC 47		0.45			143.64		0.412					0.096
#Non-PASC 48		0.07	#PASC 48					53.72		0.096					0.229
#Non-PASC 49		0.1	#PASC 49		0.52			66.34		0.205				103.01		0.086
#Non-PASC 50		0.38	#PASC 50		0.41			17.92		0.434				90.62		0.077
#Non-PASC 51		0.16	#PASC 51		1.46			143.64		1.453				155.85		0.624
#Non-PASC 52		0.1	#PASC 52		1			53.72		0.064				316.31		0.337
#Non-PASC 53		0.18	#PASC 53		0.25			90.62		0.319				44.04		0.056
#Non-PASC 54		0.06	#PASC 54		0.14			155.85		0.405				213.82		0.604
#Non-PASC 55		0.04	#PASC 55		0.18			169.04		0.413				90.62		0.332
#Non-PASC 56		0.22	#PASC 56		0.8					0.319				90.62		0.139
#Non-PASC 57		0.1	#PASC 57		1.07											0.406
#Non-PASC 58		0.23	#PASC 58		1.65					0.307				241.74		0.996
#Non-PASC 59		0.19	#PASC 59		0.27			223.56						186.3		0.059
#Non-PASC 60		0.25	#PASC 60		0.34			102.46		0.654				143.64		0.216
#Non-PASC 61		0.17	#PASC 61		0.65									123.32		1.066
#Non-PASC 62		0.04	#PASC 62		0.73			52.45		0.046				66.34		0.137
#Non-PASC 63		0.1						241.74		2.303				147.81		0.252
#Non-PASC 64		0.28						87.47		0.112						0.166
#Non-PASC 65		0.31						165.37		0.545				17.92		0.12
										0.536						0.486
								187.94		2.898				94.53		0.146
								176.15		0.073				96.68		0.187
								130.4		0.68						0.215
								123.32		0.412				161.63		0.531
								93.69		0.866				53.72		0.36
								102.46		0.954						0.323
								155.85		0.711						0.074
								172.63		0.352				338.77		0.089
								170.84		0.434						0.319
								170.3		1.453				84.92		0.115
								137.16		0.035				90.62		0.922
								147.81		2.532				169.04		0.197
										0.545				25.96		0.148
								161.63								0.19
																0.121
																0.096
								192.77		0.153				223.56		0.454
														161.63		0.093
								38.63	0.054					298.54		1.463
								218.05						102.46		0.515
								177.88						52.45		0.269
								105.25						84.23		0.155
								205.08	0.258					132.69		0.316
								139.35	0.23					99.6		0.079
									0.09					235.43		0.083
								176.15	0.272					147.81		1.179
								141.51	0.033					123.32		0.412
								200.56	0.258					93.69		0.099
								167.21	1.599					87.47		0.252
								115.86	0.896					77.44		0.094
								128.08	2.318					191.18		0.334
								165.37	0.145					222.2		0.146
								161.63	0.118					165.37		0.136
								62.33	0.321					123.32		0.176
								38.63	0.071					107.98		0.164
								246.66	1.574							0.182
								105.25	0.355					125.72		0.145
								90.62	0.502					187.94		0.798
								99.6	0.042					245.44		1.626
								213.82	0.1					49.04		0.054
								208.04	0.354					176.15		0.281
								120.87						38.63		0.136
								240.49	0.253					130.4		0.314
								191.18	0.072					216.65		0.128
								219.44	0.229					93.69		2.171
								77.44	0.088					222.2		0.223
									1.376					141.51		0.088
									0.262					93.69		0.104
								149.86	0.572					102.46		1.653
								123.32	0.076					113.29		0.665
								174.4	0.159					155.85		0.274
								216.65	0.318					255.01		0.341
								62.33	0.054					172.63		0.137
								208.04	0.33					53.722		0.077
								226.26	0.559					143.64		0.099
														170.84		0.651
								231.55	0.115					170.3		0.729
								195.93	0.276					137.16		0.194
														143.64		0.124
														161.63		0.038

## Sheet: Figure 8
IL-6 (pg/ml)							IL-8 (pg/ml)							IP-10 (pg/ml)
Fig. 8A							Fig. 8B							Fig. 8C
#HC 1	7.98	#Non-PASC 1		#PASC 1			#HC 1	51.1	#Non-PASC 1	38.09	#PASC 1			#HC 1	165.25	#Non-PASC 1		#PASC 1	390.43
#HC 2	11.95	#Non-PASC 2		#PASC 2			#HC 2	53	#Non-PASC 2	39.86	#PASC 2			#HC 2	236.93	#Non-PASC 2		#PASC 2	980.67
#HC 3	19.66	#Non-PASC 3		#PASC 3			#HC 3	64.44	#Non-PASC 3	17.94	#PASC 3			#HC 3		#Non-PASC 3		#PASC 3	1097.41
#HC 4	7.42	#Non-PASC 4		#PASC 4			#HC 4	62.89	#Non-PASC 4	79.16	#PASC 4	47.92		#HC 4	218.54	#Non-PASC 4		#PASC 4	456.65
#HC 5		#Non-PASC 5		#PASC 5			#HC 5	62.7	#Non-PASC 5	70.47	#PASC 5	93.54		#HC 5	116.1	#Non-PASC 5		#PASC 5	657.16
#HC 6	13.96	#Non-PASC 6		#PASC 6			#HC 6	24.76	#Non-PASC 6	25.3	#PASC 6	79.73		#HC 6	76.97	#Non-PASC 6		#PASC 6	288.6
#HC 7	3.88	#Non-PASC 7		#PASC 7			#HC 7	20.9	#Non-PASC 7	35.86	#PASC 7			#HC 7	161.11	#Non-PASC 7		#PASC 7	180.08
#HC 8	7.42	#Non-PASC 8		#PASC 8			#HC 8	37.46	#Non-PASC 8	48.6	#PASC 8	83.29		#HC 8	218.78	#Non-PASC 8		#PASC 8	454.39
#HC 9	19.09	#Non-PASC 9		#PASC 9			#HC 9	46.39	#Non-PASC 9	44.49	#PASC 9	106.39		#HC 9	185.61	#Non-PASC 9		#PASC 9	195.84
#HC 10	13.67	#Non-PASC 10		#PASC 10			#HC 10	27.42	#Non-PASC 10		#PASC 10	73.65		#HC 10	99.6	#Non-PASC 10		#PASC 10	520.6
#HC 11		#Non-PASC 11		#PASC 11			#HC 11	33.21	#Non-PASC 11	55.19	#PASC 11	47.08		#HC 11	168.04	#Non-PASC 11		#PASC 11	144
#HC 12	2.61	#Non-PASC 12		#PASC 12			#HC 12	20.84	#Non-PASC 12	48.6	#PASC 12			#HC 12	120.85	#Non-PASC 12		#PASC 12	1700.75
#HC 13	2.12	#Non-PASC 13		#PASC 13			#HC 13	44.44	#Non-PASC 13	35.17	#PASC 13	37.82		#HC 13	130.24	#Non-PASC 13		#PASC 13	1803.55
#HC 14	18.24	#Non-PASC 14	6.58	#PASC 14			#HC 14	26.66	#Non-PASC 14		#PASC 14	33.21		#HC 14	105.73	#Non-PASC 14	1192.4	#PASC 14	264.12
#HC 15	9.11	#Non-PASC 15	12.53	#PASC 15			#HC 15	33.49	#Non-PASC 15	47.23	#PASC 15	40.38		#HC 15	68.94	#Non-PASC 15	127.26	#PASC 15	641.43
#HC 16	9.67	#Non-PASC 16	10.24	#PASC 16			#HC 16	21.65	#Non-PASC 16	47.52	#PASC 16	91.89		#HC 16	180.18	#Non-PASC 16	231.73	#PASC 16	449.96
#HC 17	2.61	#Non-PASC 17	21.63	#PASC 17	52.56		#HC 17	45.44	#Non-PASC 17		#PASC 17	32.45		#HC 17	243	#Non-PASC 17	391.45	#PASC 17	726.78
#HC 18		#Non-PASC 18	7.7	#PASC 18	12.24		#HC 18	30.78	#Non-PASC 18	27.47	#PASC 18	61.64		#HC 18	257.85	#Non-PASC 18	399.76	#PASC 18	1017.78
#HC 19		#Non-PASC 19	35.88	#PASC 19	17.67		#HC 19	48.26	#Non-PASC 19	88.45	#PASC 19	38.66		#HC 19	111.76	#Non-PASC 19	1221.81	#PASC 19	290.08
#HC 20		#Non-PASC 20	3.11	#PASC 20	58.92		#HC 20		#Non-PASC 20		#PASC 20	44.34		#HC 20		#Non-PASC 20	283.48	#PASC 20	204.33
#HC 21		#Non-PASC 21		#PASC 21			#HC 21	28.51	#Non-PASC 21	46.83	#PASC 21	41.51		#HC 21	74.12	#Non-PASC 21	978.89	#PASC 21	129.82
#HC 22	2.86	#Non-PASC 22	23.04	#PASC 22			#HC 22		#Non-PASC 22		#PASC 22	53.72		#HC 22	126.83	#Non-PASC 22	379.65	#PASC 22	1671.02
#HC 23	21.07	#Non-PASC 23		#PASC 23			#HC 23		#Non-PASC 23	28.57	#PASC 23	50.65		#HC 23	79.16	#Non-PASC 23		#PASC 23	1918.62
#HC 24	7.98	#Non-PASC 24		#PASC 24			#HC 24	30.95	#Non-PASC 24	34.36	#PASC 24	47.67		#HC 24	59.61	#Non-PASC 24		#PASC 24	118.51
#HC 25	2.12	#Non-PASC 25		#PASC 25	2.36		#HC 25	29.82	#Non-PASC 25		#PASC 25	46.58		#HC 25	120.08	#Non-PASC 25	399	#PASC 25	372.8
#HC 26	1.21	#Non-PASC 26	3.62	#PASC 26	95.41		#HC 26	57.36	#Non-PASC 26		#PASC 26	97.62		#HC 26	105.91	#Non-PASC 26	249.27	#PASC 26
#HC 27	1.43	#Non-PASC 27	8.54	#PASC 27	12.81		#HC 27	15.67	#Non-PASC 27	38.51	#PASC 27	42.73		#HC 27	110.38	#Non-PASC 27	162.72	#PASC 27
#HC 28		#Non-PASC 28	9.11	#PASC 28	2.86		#HC 28	23.25	#Non-PASC 28	86.58	#PASC 28	74.41		#HC 28	290.01	#Non-PASC 28	616.09	#PASC 28
#HC 29	2.61	#Non-PASC 29	17.39	#PASC 29	38.78		#HC 29	20.58	#Non-PASC 29	87.54	#PASC 29			#HC 29	100.59	#Non-PASC 29	336.28	#PASC 29
#HC 30		#Non-PASC 30		#PASC 30			#HC 30		#Non-PASC 30		#PASC 30	93.28		#HC 30		#Non-PASC 30	808.05	#PASC 30
#HC 31	2.86	#Non-PASC 31		#PASC 31	71.43		#HC 31	30.27	#Non-PASC 31		#PASC 31	67.58		#HC 31	70.51	#Non-PASC 31		#PASC 31
#HC 32		#Non-PASC 32		#PASC 32	70.97		#HC 32	27.88	#Non-PASC 32		#PASC 32	72.54		#HC 32	100.78	#Non-PASC 32		#PASC 32
#HC 33	4.41	#Non-PASC 33		#PASC 33	3.11		#HC 33	28.8	#Non-PASC 33		#PASC 33	26.78		#HC 33	131.77	#Non-PASC 33		#PASC 33
#HC 34	1.21	#Non-PASC 34		#PASC 34	17.67		#HC 34	17.28	#Non-PASC 34		#PASC 34	121.11		#HC 34	207.34	#Non-PASC 34		#PASC 34
#HC 35		#Non-PASC 35		#PASC 35			#HC 35		#Non-PASC 35		#PASC 35	81.71		#HC 35		#Non-PASC 35		#PASC 35
#HC 36		#Non-PASC 36	2.86	#PASC 36	71.9		#HC 36	29.82	#Non-PASC 36		#PASC 36	60.72		#HC 36	107.37	#Non-PASC 36	311.43	#PASC 36
#HC 37		#Non-PASC 37	11.95	#PASC 37	94.99		#HC 37	14.22	#Non-PASC 37		#PASC 37	23.74		#HC 37	37.71	#Non-PASC 37		#PASC 37
		#Non-PASC 38	13.67	#PASC 38	72.82				#Non-PASC 38		#PASC 38	106.39				#Non-PASC 38	1328.09	#PASC 38
		#Non-PASC 39	26.38	#PASC 39	16.82				#Non-PASC 39		#PASC 39	72.54				#Non-PASC 39	510.26	#PASC 39	2235.15
		#Non-PASC 40		#PASC 40	11.95				#Non-PASC 40		#PASC 40	107.81				#Non-PASC 40		#PASC 40	3445.63
		#Non-PASC 41		#PASC 41	48.05				#Non-PASC 41		#PASC 41	66.13				#Non-PASC 41		#PASC 41	1788.74
		#Non-PASC 42	13.39	#PASC 42	33.2				#Non-PASC 42		#PASC 42	49.53				#Non-PASC 42	213.89	#PASC 42	146.44
		#Non-PASC 43	18.81	#PASC 43	11.67				#Non-PASC 43		#PASC 43	94.93				#Non-PASC 43	308.28	#PASC 43	3386.5
		#Non-PASC 44	12.24	#PASC 44	2.86				#Non-PASC 44		#PASC 44	69.75				#Non-PASC 44	644.45	#PASC 44	2373.35
		#Non-PASC 45	12.24	#PASC 45	28.31				#Non-PASC 45		#PASC 45	33.16				#Non-PASC 45	756.77	#PASC 45	2076.49
		#Non-PASC 46	15.39	#PASC 46	22.76				#Non-PASC 46		#PASC 46	43.64				#Non-PASC 46	919.2	#PASC 46	1811.64
		#Non-PASC 47	21.07	#PASC 47	106.59				#Non-PASC 47		#PASC 47					#Non-PASC 47		#PASC 47	617.36
		#Non-PASC 48		#PASC 48	3.11				#Non-PASC 48		#PASC 48					#Non-PASC 48	1115.51	#PASC 48	596.74
		#Non-PASC 49		#PASC 49	12.81				#Non-PASC 49		#PASC 49					#Non-PASC 49		#PASC 49	321.77
		#Non-PASC 50		#PASC 50	52.06				#Non-PASC 50		#PASC 50					#Non-PASC 50		#PASC 50
		#Non-PASC 51		#PASC 51	19.94				#Non-PASC 51		#PASC 51					#Non-PASC 51		#PASC 51	468.72
		#Non-PASC 52		#PASC 52	26.1				#Non-PASC 52		#PASC 52					#Non-PASC 52		#PASC 52	2019.98
		#Non-PASC 53		#PASC 53	24.99				#Non-PASC 53		#PASC 53					#Non-PASC 53		#PASC 53	2049.09
		#Non-PASC 54		#PASC 54					#Non-PASC 54		#PASC 54					#Non-PASC 54		#PASC 54	1533.31
		#Non-PASC 55		#PASC 55					#Non-PASC 55		#PASC 55					#Non-PASC 55		#PASC 55	1662.38
		#Non-PASC 56		#PASC 56	90.24				#Non-PASC 56		#PASC 56					#Non-PASC 56		#PASC 56
		#Non-PASC 57		#PASC 57	25.55				#Non-PASC 57		#PASC 57					#Non-PASC 57		#PASC 57
		#Non-PASC 58		#PASC 58	11.1				#Non-PASC 58		#PASC 58					#Non-PASC 58		#PASC 58
		#Non-PASC 59		#PASC 59	11.38				#Non-PASC 59		#PASC 59					#Non-PASC 59		#PASC 59
		#Non-PASC 60		#PASC 60	23.04				#Non-PASC 60		#PASC 60					#Non-PASC 60		#PASC 60
		#Non-PASC 61		#PASC 61	65.37				#Non-PASC 61		#PASC 61					#Non-PASC 61		#PASC 61
		#Non-PASC 62		#PASC 62	53.54				#Non-PASC 62		#PASC 62					#Non-PASC 62		#PASC 62
		#Non-PASC 63							#Non-PASC 63							#Non-PASC 63
		#Non-PASC 64							#Non-PASC 64							#Non-PASC 64
		#Non-PASC 65							#Non-PASC 65							#Non-PASC 65

## Sheet: Supplementary Figure 1
CD4 PD1 (Percentage)							CD4 LAG3 (Percentage)							CD4 TIM3 (Percentage)
Sup. Fig. 1A							Sup. Fig. 1B							Sup. Fig. 1C
#HC 1	2.59	#Non-PASC 1	0.62	#PASC 1	0.37		#HC 1	0.81	#Non-PASC 1	0.21	#PASC 1	0.13		#HC 1	0.66	#Non-PASC 1	2.69	#PASC 1	0.55
#HC 2	0.59	#Non-PASC 2	0.26	#PASC 2	0.41		#HC 2	0.51	#Non-PASC 2	0.13	#PASC 2	0.1		#HC 2	0.68	#Non-PASC 2	0.41	#PASC 2	0.71
#HC 3	1.01	#Non-PASC 3	0.28	#PASC 3	0.19		#HC 3	0.79	#Non-PASC 3	0.14	#PASC 3	0.07		#HC 3	0.93	#Non-PASC 3	0.37	#PASC 3	1.03
#HC 4	0.43	#Non-PASC 4	0.36	#PASC 4	0.33		#HC 4	0.32	#Non-PASC 4	0.19	#PASC 4	0.02		#HC 4	0.57	#Non-PASC 4	1.24	#PASC 4	0.45
#HC 5	0.43	#Non-PASC 5	1.39	#PASC 5	0.48		#HC 5	0.43	#Non-PASC 5	0.42	#PASC 5	0.22		#HC 5	1.23	#Non-PASC 5	1.84	#PASC 5	1.28
#HC 6	0.53	#Non-PASC 6	0.3	#PASC 6	0.78		#HC 6	0.21	#Non-PASC 6	0.12	#PASC 6	0.16		#HC 6	0.68	#Non-PASC 6	0.67	#PASC 6	1.25
#HC 7	0.2	#Non-PASC 7	0.29	#PASC 7	0.33		#HC 7	0.27	#Non-PASC 7	0.29	#PASC 7	0.19		#HC 7	1	#Non-PASC 7	0.15	#PASC 7	0.34
#HC 8	1.47	#Non-PASC 8	0.77	#PASC 8	0.29		#HC 8	0.78	#Non-PASC 8	0.32	#PASC 8	0.04		#HC 8	1.92	#Non-PASC 8	0.47	#PASC 8	0.33
#HC 9	0.53	#Non-PASC 9	0.17	#PASC 9	1.16		#HC 9	0.39	#Non-PASC 9	0.29	#PASC 9	0.39		#HC 9	1.13	#Non-PASC 9	0.52	#PASC 9	1.13
#HC 10	0.18	#Non-PASC 10	0.32	#PASC 10	0.66		#HC 10	0.07	#Non-PASC 10	0.08	#PASC 10	0.17		#HC 10	1.12	#Non-PASC 10	1.35	#PASC 10	0.63
#HC 11	1.15	#Non-PASC 11	0.58	#PASC 11	0.3		#HC 11	0.87	#Non-PASC 11	0.12	#PASC 11	0.45		#HC 11	3.03	#Non-PASC 11	0.58	#PASC 11	0.95
#HC 12	0.44	#Non-PASC 12	0.09	#PASC 12	0.39		#HC 12	0.21	#Non-PASC 12	0.13	#PASC 12	0.18		#HC 12	0.42	#Non-PASC 12	0.54	#PASC 12	1.47
#HC 13	0.44	#Non-PASC 13	0.58	#PASC 13	0.44		#HC 13	0.23	#Non-PASC 13		#PASC 13	0.11		#HC 13	0.96	#Non-PASC 13	0.29	#PASC 13	0.71
#HC 14	0.43	#Non-PASC 14	0.13	#PASC 14	1.38		#HC 14	0.22	#Non-PASC 14		#PASC 14	0.15		#HC 14	0.7	#Non-PASC 14	0.47	#PASC 14	0.15
#HC 15	0.58	#Non-PASC 15	0.31	#PASC 15	1.8		#HC 15	0.15	#Non-PASC 15	0.06	#PASC 15	0.29		#HC 15	1.22	#Non-PASC 15	0.37	#PASC 15	1.19
#HC 16	0.27	#Non-PASC 16	0.28	#PASC 16	0.58		#HC 16	0.16	#Non-PASC 16	0.15	#PASC 16	0.11		#HC 16	0.68	#Non-PASC 16	1.47	#PASC 16	1.41
#HC 17	1.35	#Non-PASC 17	0.24	#PASC 17	0.7		#HC 17	0.68	#Non-PASC 17	0.51	#PASC 17	0.08		#HC 17	0	#Non-PASC 17	0.39	#PASC 17	1.31
#HC 18	0.74	#Non-PASC 18	0.7	#PASC 18	0.62		#HC 18	0.85	#Non-PASC 18	0.06	#PASC 18	0.11		#HC 18	0.32	#Non-PASC 18	1.1	#PASC 18	1.23
#HC 19	0.57	#Non-PASC 19	0.53	#PASC 19	0.12		#HC 19	0.19	#Non-PASC 19	0.24	#PASC 19	0.13		#HC 19	0.91	#Non-PASC 19	2.46	#PASC 19	0.5
#HC 20	0.32	#Non-PASC 20	0.51	#PASC 20	0.22		#HC 20	0.38	#Non-PASC 20	0.07	#PASC 20	0.07		#HC 20	2.04	#Non-PASC 20	0.68	#PASC 20	0.12
#HC 21	0.22	#Non-PASC 21	0.46	#PASC 21	0.13		#HC 21	0.11	#Non-PASC 21	0.14	#PASC 21	0.07		#HC 21	0.38	#Non-PASC 21	0.24	#PASC 21	0.38
#HC 22	0.69	#Non-PASC 22	0.34	#PASC 22	1.2		#HC 22	0.17	#Non-PASC 22	0.21	#PASC 22	0.6		#HC 22	1.06	#Non-PASC 22	0.65	#PASC 22	1.24
#HC 23	0.47	#Non-PASC 23	0.51	#PASC 23	0.53		#HC 23	0.28	#Non-PASC 23	0.22	#PASC 23	2.28		#HC 23	0.57	#Non-PASC 23	0.72	#PASC 23	0.35
#HC 24	0.31	#Non-PASC 24	0.54	#PASC 24	0.92		#HC 24	0.14	#Non-PASC 24	0.27	#PASC 24	0.31		#HC 24	0.98	#Non-PASC 24	1.7	#PASC 24	2.2
#HC 25	0.37	#Non-PASC 25	0.28	#PASC 25	0.41		#HC 25	0.28	#Non-PASC 25	0.18	#PASC 25	1.83		#HC 25	0.83	#Non-PASC 25	0.4	#PASC 25	0.45
#HC 26	2.02	#Non-PASC 26	0.77	#PASC 26	0.9		#HC 26	0.79	#Non-PASC 26	0.07	#PASC 26	0.35		#HC 26	0.86	#Non-PASC 26	0.81	#PASC 26	1.38
#HC 27	1.62	#Non-PASC 27	0.6	#PASC 27	0.98		#HC 27	0.35	#Non-PASC 27	0.15	#PASC 27	0.18		#HC 27	1.35	#Non-PASC 27	1.27	#PASC 27	1.13
#HC 28	1.25	#Non-PASC 28	0.52	#PASC 28	1.42		#HC 28	0.41	#Non-PASC 28	0.35	#PASC 28	0.4		#HC 28	2.21	#Non-PASC 28	0.85	#PASC 28	1.67
#HC 29	0.47	#Non-PASC 29	0.58	#PASC 29	0.93		#HC 29	0.06	#Non-PASC 29	0.18	#PASC 29	0.11		#HC 29	0.68	#Non-PASC 29	0.83	#PASC 29	0.63
#HC 30	0.85	#Non-PASC 30	1.01	#PASC 30	0.24		#HC 30	0.13	#Non-PASC 30		#PASC 30			#HC 30	1.01	#Non-PASC 30	0.92	#PASC 30	0.22
#HC 31	0.33	#Non-PASC 31	0.79	#PASC 31	0.23		#HC 31	0.92	#Non-PASC 31	0.21	#PASC 31			#HC 31	1.03	#Non-PASC 31	0.96	#PASC 31	1.03
#HC 32	0.21	#Non-PASC 32	0.3	#PASC 32	0.79		#HC 32	0.21	#Non-PASC 32		#PASC 32			#HC 32	1	#Non-PASC 32	0.63	#PASC 32	2.6
#HC 33	0.38	#Non-PASC 33	0.76	#PASC 33	0.71		#HC 33	0.09	#Non-PASC 33		#PASC 33	0.17		#HC 33	0.2	#Non-PASC 33	0.87	#PASC 33	1.09
#HC 34	0.53	#Non-PASC 34	0.83	#PASC 34	0.52		#HC 34	0.26	#Non-PASC 34	0.28	#PASC 34			#HC 34	0.48	#Non-PASC 34	2.08	#PASC 34	0.91
#HC 35	0.33	#Non-PASC 35	0.65	#PASC 35	1.01		#HC 35	0.31	#Non-PASC 35	0.14	#PASC 35	0.03		#HC 35	0.74	#Non-PASC 35	1.3	#PASC 35	2.29
#HC 36	1.04	#Non-PASC 36	0.97	#PASC 36	1.03		#HC 36	0.12	#Non-PASC 36	0.1	#PASC 36	0.44		#HC 36	0.58	#Non-PASC 36	0.77	#PASC 36	2.22
#HC 37	0.23	#Non-PASC 37	0.52	#PASC 37	0.21		#HC 37	0.09	#Non-PASC 37		#PASC 37	0.16		#HC 37	1.13	#Non-PASC 37	0.56	#PASC 37	0.42
		#Non-PASC 38	2.27	#PASC 38	0.36				#Non-PASC 38	0.09	#PASC 38	0.58				#Non-PASC 38	1.31	#PASC 38	0.51
		#Non-PASC 39	0.16	#PASC 39	0.37				#Non-PASC 39	0.08	#PASC 39	0.13				#Non-PASC 39	1.83	#PASC 39	0.27
		#Non-PASC 40	0.62	#PASC 40	0.24				#Non-PASC 40	0.11	#PASC 40	0.07				#Non-PASC 40	1.66	#PASC 40	0.39
		#Non-PASC 41	0.29	#PASC 41	0.94				#Non-PASC 41	0.06	#PASC 41	0.5				#Non-PASC 41	1.32	#PASC 41	0.94
		#Non-PASC 42	0.69	#PASC 42	1.13				#Non-PASC 42	0.25	#PASC 42	0.49				#Non-PASC 42	1.33	#PASC 42	1.06
		#Non-PASC 43	0.94	#PASC 43	0.69				#Non-PASC 43	0.23	#PASC 43	0.41				#Non-PASC 43	1.35	#PASC 43	0.55
		#Non-PASC 44	1.16	#PASC 44	0.29				#Non-PASC 44	0.15	#PASC 44	0.2				#Non-PASC 44	0.85	#PASC 44	1.23
		#Non-PASC 45	0.47	#PASC 45	0.39				#Non-PASC 45	0.1	#PASC 45	0.04				#Non-PASC 45	1.16	#PASC 45	0.68
		#Non-PASC 46	0.67	#PASC 46	0.83				#Non-PASC 46	0.07	#PASC 46	0.38				#Non-PASC 46	0.74	#PASC 46	0.64
		#Non-PASC 47	0.36	#PASC 47	5.41				#Non-PASC 47	0.18	#PASC 47	0.9				#Non-PASC 47	1.01	#PASC 47	0.9
		#Non-PASC 48	0.42	#PASC 48	2.36				#Non-PASC 48	0.08	#PASC 48	1.35				#Non-PASC 48	1.25	#PASC 48	0.34
		#Non-PASC 49	0.35	#PASC 49	7.14				#Non-PASC 49	0.12	#PASC 49					#Non-PASC 49	1.06	#PASC 49	0
		#Non-PASC 50	1.66	#PASC 50	0				#Non-PASC 50	0.39	#PASC 50					#Non-PASC 50	0.6	#PASC 50	0
		#Non-PASC 51	0.97	#PASC 51	16.7				#Non-PASC 51	0.25	#PASC 51					#Non-PASC 51	0.85	#PASC 51	0
		#Non-PASC 52	3.96	#PASC 52	33.3				#Non-PASC 52	1.98	#PASC 52					#Non-PASC 52	0	#PASC 52	11.1
		#Non-PASC 53	12	#PASC 53	0.35				#Non-PASC 53	4	#PASC 53	0.4				#Non-PASC 53	0	#PASC 53	2.17
		#Non-PASC 54	0.38	#PASC 54	0.98				#Non-PASC 54	0.48	#PASC 54	0.65				#Non-PASC 54	1.05	#PASC 54	1.06
		#Non-PASC 55	0.82	#PASC 55	0.52				#Non-PASC 55	0.34	#PASC 55	0.39				#Non-PASC 55	1.09	#PASC 55	0.52
		#Non-PASC 56	0.46	#PASC 56	0.41				#Non-PASC 56	0.27	#PASC 56	0.21				#Non-PASC 56	1.86	#PASC 56	1.21
		#Non-PASC 57	0.18	#PASC 57	1.15				#Non-PASC 57	0.19	#PASC 57	0.4				#Non-PASC 57	0.49	#PASC 57	0.94
		#Non-PASC 58	0.19	#PASC 58	0.75				#Non-PASC 58	0.26	#PASC 58	0.05				#Non-PASC 58	1.3	#PASC 58	0.93
		#Non-PASC 59	0.41	#PASC 59	0.55				#Non-PASC 59	0.21	#PASC 59					#Non-PASC 59	0.82	#PASC 59	0.64
		#Non-PASC 60	0.59	#PASC 60	0.71				#Non-PASC 60	0.26	#PASC 60					#Non-PASC 60	0.73	#PASC 60	1.44
		#Non-PASC 61	0.58	#PASC 61	1.94				#Non-PASC 61	0.26	#PASC 61	0.38				#Non-PASC 61	1.52	#PASC 61	1.56
		#Non-PASC 62	0.78	#PASC 62	0.38				#Non-PASC 62	0.09	#PASC 62	0.09				#Non-PASC 62	0.88	#PASC 62	0.76
		#Non-PASC 63	0.41						#Non-PASC 63							#Non-PASC 63	1.11
		#Non-PASC 64	0.74						#Non-PASC 64	0.15						#Non-PASC 64	1.26
		#Non-PASC 65	0.54						#Non-PASC 65	0.32						#Non-PASC 65	0.76

## Sheet: Supplementary Figure 2
Ratio IFN-β/IFN-α2
Sup. Fig. 2
#HC 1	2.08136	#Non-PASC 1		#PASC 1
#HC 2	0.530835	#Non-PASC 2		#PASC 2
#HC 3	1.55006	#Non-PASC 3	1.29188	#PASC 3
#HC 4	1.93242	#Non-PASC 4		#PASC 4
#HC 5		#Non-PASC 5	0.770624	#PASC 5
#HC 6	0.438886	#Non-PASC 6		#PASC 6
#HC 7	0.536937	#Non-PASC 7		#PASC 7
#HC 8		#Non-PASC 8	0.511521	#PASC 8
#HC 9	1.25953	#Non-PASC 9		#PASC 9	1.18855
#HC 10	1.32502	#Non-PASC 10		#PASC 10
#HC 11		#Non-PASC 11		#PASC 11
#HC 12		#Non-PASC 12	3.32377	#PASC 12
#HC 13		#Non-PASC 13		#PASC 13
#HC 14		#Non-PASC 14	1.29458	#PASC 14
#HC 15		#Non-PASC 15		#PASC 15
#HC 16	3.11417	#Non-PASC 16		#PASC 16
#HC 17		#Non-PASC 17		#PASC 17
#HC 18	1.2213	#Non-PASC 18		#PASC 18	4.15574
#HC 19		#Non-PASC 19	0.293144	#PASC 19	1.17553
#HC 20		#Non-PASC 20	0.693948	#PASC 20
#HC 21		#Non-PASC 21		#PASC 21	1.10577
#HC 22		#Non-PASC 22		#PASC 22
#HC 23	5.22045	#Non-PASC 23	5.59414	#PASC 23
#HC 24		#Non-PASC 24		#PASC 24	5.3522
#HC 25		#Non-PASC 25		#PASC 25
#HC 26		#Non-PASC 26		#PASC 26
#HC 27	4.04076	#Non-PASC 27		#PASC 27	1.56334
#HC 28		#Non-PASC 28		#PASC 28
#HC 29		#Non-PASC 29	0.779412	#PASC 29	1.66586
#HC 30		#Non-PASC 30		#PASC 30
#HC 31	0.192009	#Non-PASC 31		#PASC 31	0.685315
#HC 32		#Non-PASC 32		#PASC 32
#HC 33		#Non-PASC 33		#PASC 33
#HC 34	1.64494	#Non-PASC 34	0.465517	#PASC 34
#HC 35		#Non-PASC 35		#PASC 35	3.33582
#HC 36	2.85487	#Non-PASC 36		#PASC 36
#HC 37		#Non-PASC 37		#PASC 37	4.4555
		#Non-PASC 38		#PASC 38
		#Non-PASC 39		#PASC 39
		#Non-PASC 40	0.2493	#PASC 40	2.78632
		#Non-PASC 41		#PASC 41
		#Non-PASC 42	0.278926	#PASC 42
		#Non-PASC 43	0.220096	#PASC 43
		#Non-PASC 44	0.473214	#PASC 44
		#Non-PASC 45		#PASC 45
		#Non-PASC 46		#PASC 46
		#Non-PASC 47		#PASC 47
		#Non-PASC 48		#PASC 48	4.49672
		#Non-PASC 49		#PASC 49
		#Non-PASC 50	1.2142	#PASC 50
		#Non-PASC 51		#PASC 51	5.21333
		#Non-PASC 52		#PASC 52
		#Non-PASC 53		#PASC 53
		#Non-PASC 54	0.882803	#PASC 54
		#Non-PASC 55		#PASC 55
		#Non-PASC 56	0.254717	#PASC 56
		#Non-PASC 57	0.276446	#PASC 57
		#Non-PASC 58	3.97321	#PASC 58	5.38839
		#Non-PASC 59		#PASC 59
		#Non-PASC 60		#PASC 60	3.8377
		#Non-PASC 61	0.402385	#PASC 61	1.31018
		#Non-PASC 62	2.96842	#PASC 62	1.54779
		#Non-PASC 63	0.969708
		#Non-PASC 64
		#Non-PASC 65

[truncated: 2 more sheets: Supplementary Figure 3, Supplementary Figure 4]
